# Supplementary material for: Identification and Comparative Analysis of Long Non-coding RNAs in High- and Low-Fecundity Goat Ovaries During Estrus
Source: Front Genet. 2021 Jun 25;12:648158. doi: 10.3389/fgene.2021.648158 (PMC8267794; doi:10.3389/fgene.2021.648158)
Supplement: Supplementary File 1 — The DElncRNAs in the ovary of high fecundity goats and low fecundity goats. (XLSX) [file Table_1.XLSX]

## Sheet: Sheet2
id	baseMean	baseMeanA	baseMeanB	foldChange	log2FoldChange	pval
ENSCHIT00000009833	250.18	437.815	0	0	-Inf	1.95719e-09
ENSCHIT00000005075	61.6084	107.815	0	0	-Inf	5.94018e-05
MSTRG.2938.1	289.635	56.8342	600.036	10.5577	3.40022	0.000571095
ENSCHIT00000001883	351.446	615.03	0	0	-Inf	0.00129061
MSTRG.9591.1	39.8874	68.8733	1.23963	0.0179987	-5.79597	0.00165984
ENSCHIT00000009824	35.7101	62.4927	0	0	-Inf	0.00464421
MSTRG.3782.1	138.097	30.317	281.803	9.29519	3.21648	0.00629366
ENSCHIT00000004774	26.7579	46.8262	0	0	-Inf	0.0120177
MSTRG.1201.6	962.399	334.117	1800.11	5.38766	2.42966	0.0167095
ENSCHIT00000001640	37.0019	64.0464	0.942618	0.0147177	-6.0863	0.0272119
MSTRG.3965.1	13.3153	23.3017	0	0	-Inf	0.0313922
ENSCHIT00000009835	7.4193	0	17.3117	Inf	Inf	0.0327816
ENSCHIT00000005498	40.7245	0	95.0239	Inf	Inf	0.0353876
MSTRG.14879.1	73.0635	124.983	3.8376	0.030705	-5.02538	0.0374997
ENSCHIT00000003656	17.4075	29.7561	0.942618	0.0316781	-4.98037	0.0384754
MSTRG.9526.6	36.1306	63.2286	0	0	-Inf	0.0390247
ENSCHIT00000008408	10.9591	19.1783	0	0	-Inf	0.0400609
MSTRG.15892.4	28.5105	0	66.5244	Inf	Inf	0.0406698
ENSCHIT00000002293	11.8209	20.6865	0	0	-Inf	0.0452007
ENSCHIT00000006977	10.4256	18.2448	0	0	-Inf	0.0462318
