# Supplementary material for: Identification and Comparative Analysis of Long Non-coding RNAs in High- and Low-Fecundity Goat Ovaries During Estrus
Source: Front Genet. 2021 Jun 25;12:648158. doi: 10.3389/fgene.2021.648158 (PMC8267794; doi:10.3389/fgene.2021.648158)
Supplement: Supplementary File 2 — lncRNA primers sequences used for the qRT-PCR. (XLSX) [file Table_2.XLSX]

## Sheet: Sheet5
lncRNA	Lnc_Transcript	Forward	Reverse	Product size (bp)
MSTRG.3782	MSTRG.3782.1	5' CCTTCGGCCCTGTCCCTGTT 3'	5' TGTCCTCCCGTTGTCTGCTCCT 3'	182
MSTRG.1201	MSTRG.1201.6	5' TATGCCTTCAGTTGGTGTT 3'	5' TGTGGCTGTTGAGGGTAAT 3'	144
ENSCHIG00000006309	ENSCHIT00000008408	5' GGAAGACGGCCTAGAGCTT 3'	5' GTCCTGTGCAGTGGAAACG 3'	182
ENSCHIG00000005237	ENSCHIT00000006977	5' ATCTGGGTGGTGCGTGCTGC 3'	5' GGTCCATGTGCTCTGGGTCTGC 3'	91
