# Supplementary material for: Identification and Comparative Analysis of Long Non-coding RNAs in High- and Low-Fecundity Goat Ovaries During Estrus
Source: Front Genet. 2021 Jun 25;12:648158. doi: 10.3389/fgene.2021.648158 (PMC8267794; doi:10.3389/fgene.2021.648158)
Supplement: Supplementary File 3 — Protein-coding genes detected 100-kb upstream and downstream of the DElncRNAs. (XLSX) [file Table_3.XLSX]

## Sheet: Sheet3
LncRNA	mRNA	Distance	Lnc_Transcript
ENSCHIG00000007243	ENSCHIG00000012890	207934	ENSCHIT00000009831;ENSCHIT00000009833;ENSCHIT00000009835
ENSCHIG00000003824	ENSCHIG00000000217	3247	ENSCHIT00000005075;ENSCHIT00000005076
MSTRG.2938	ENSCHIG00000023450	4871	-
ENSCHIG00000001359	ENSCHIG00000018496	58800	ENSCHIT00000001883
MSTRG.9591	ENSCHIG00000018938	0	-
ENSCHIG00000007235	ENSCHIG00000026857	43730	ENSCHIT00000009823;ENSCHIT00000009824
MSTRG.3782	ENSCHIG00000015343	20591	-
ENSCHIG00000003577	ENSCHIG00000011143	114004	ENSCHIT00000004773;ENSCHIT00000004774
MSTRG.1201	ENSCHIG00000026088	12392	-
ENSCHIG00000001172	ENSCHIG00000019787	53135	ENSCHIT00000001639;ENSCHIT00000001640;ENSCHIT00000001641
MSTRG.3965	ENSCHIG00000001740	0	-
ENSCHIG00000007243	ENSCHIG00000012890	207934	ENSCHIT00000009831;ENSCHIT00000009833;ENSCHIT00000009835
ENSCHIG00000004135	ENSCHIG00000003176	97157	ENSCHIT00000005498;ENSCHIT00000005502
MSTRG.14879	ENSCHIG00000026873	0	-
ENSCHIG00000002650	ENSCHIG00000015439	4771	ENSCHIT00000003656
MSTRG.9526	ENSCHIG00000006779	0	-
ENSCHIG00000006309	ENSCHIG00000009863	19101	ENSCHIT00000008408;ENSCHIT00000008411
MSTRG.15892	ENSCHIG00000007994	16442	-
ENSCHIG00000001641	ENSCHIG00000021433	574696	ENSCHIT00000002292;ENSCHIT00000002293
ENSCHIG00000005237	ENSCHIG00000021973	36891	ENSCHIT00000006976;ENSCHIT00000006977
