# Supplementary material for: Identification and Comparative Analysis of Long Non-coding RNAs in High- and Low-Fecundity Goat Ovaries During Estrus
Source: Front Genet. 2021 Jun 25;12:648158. doi: 10.3389/fgene.2021.648158 (PMC8267794; doi:10.3389/fgene.2021.648158)
Supplement: Supplementary File 4 — GO enrichment analysis of target genes co-located with the all lncRNAs. (XLSX) [file Table_4.XLSX]

## Sheet: go完整
Category	Term	Term	PValue	Genes	List Total	Pop Hits	Pop Total	FDR
GOTERM_BP_DIRECT	GO:0045944	positive regulation of transcription from RNA polymerase II promoter	4.46076e-09	FOXA2, HELT, THRB, E2F8, EDN1, FOXO1, TLR4, ZEB1, RORA, PAX3, GLI3, SHH, CTNNB1, EPCAM, HSPH1, GALR1, GATA3, PCBP1, IFNG, POU4F2, RARB, ZFAT, NRG1, MYC, TBL1XR1, SATB2, CHP2, EOMES, FADD, ARNTL, PPARGC1A, PROX1, LPIN1, MED10, MYCN, NRIP1, PRKD1, HHEX, SS18, INHBA, JUN, ZMIZ1, TFAP2D, ZFPM2, WNT5A, UBE3A, SOX2, CYTL1, DCN, PAXBP1, SOX9, NR2C2, HAND1, LHX2, PPP1R12A, POU3F3, AUTS2, BCL3, ZC3H12A, N…	944	519	12321	8.11355e-06
GOTERM_BP_DIRECT	GO:0001569	patterning of blood vessels	1.331e-07	GNA13, EDNRA, NRP1, SFRP2, SEMA3E, EDN1, TGFBR2, LEF1, NFATC4, RBM15, SHH, CTNNB1, PITX2	944	26	12321	0.000242091
GOTERM_BP_DIRECT	GO:0060021	palate development	6.07508e-07	WNT5A, SATB2, TBX3, GABRB3, ARID5B, TIPARP, TGFBR2, LEF1, SMAD2, PKDCC, GLI3, MSC, SHH, INHBA, MSX1, HAND2, INSIG1, PDGFRA, TFAP2A, ALX4	944	69	12321	0.00110497
GOTERM_BP_DIRECT	GO:0051965	positive regulation of synapse assembly	1.60454e-06	FLRT2, CLSTN2, LRTM1, LRRN3, TPBG, EPHB1, LINGO2, AMIGO2, SLITRK1, CBLN1, SLITRK3, LRRTM1, LRRN1, EFNA5, SLITRK6, SLITRK5	944	48	12321	0.00291842
GOTERM_BP_DIRECT	GO:0090090	negative regulation of canonical Wnt signaling pathway	6.79359e-06	WNT5A, BMP2, SOX2, FZD1, FOXO1, LEF1, NOTUM, CDH2, SOX9, ISL1, GLI3, SHH, DKK2, DKK3, NPHP4, DAB2, PRICKLE1, SFRP2, AXIN2, RAPGEF1	944	80	12321	0.0123559
GOTERM_BP_DIRECT	GO:0045665	negative regulation of neuron differentiation	1.19474e-05	ZNF536, IRX3, LBX1, SIX3, ZHX2, DISP3, LMX1A, ISL1, GLI3, MEIS1, ID4, CNTN4, BMP7, NKX2-2	944	43	12321	0.0217285
GOTERM_BP_DIRECT	GO:0007411	axon guidance	1.20265e-05	FLRT2, OTX2, LMX1A, DPYSL2, GLI3, CXCL12, CDH4, SHH, TGFB2, SEMA6A, ATOH1, WNT3, GATA3, LHX2, ETV1, POU4F2, EFNA5, CNTN4, BMP7, CHL1	944	83	12321	0.0218724
GOTERM_BP_DIRECT	GO:0042493	response to drug	1.83209e-05	CREB1, TGFBR2, FZD1, CTNNB1, TGFB2, INHBA, SS18, TOP1, CCND1, APOD, SFRP2, JUN, BCL2, THBS1, NFATC2, MYC, HTR1E, HTR2A	944	71	12321	0.0333181
GOTERM_BP_DIRECT	GO:0042733	embryonic digit morphogenesis	3.44706e-05	WNT5A, IMPAD1, TBX3, GJA1, GLI3, SHH, CTNNB1, MYCN, HAND2, SFRP2, SALL1, ALX4, INTU, TBC1D32	944	47	12321	0.062679
GOTERM_BP_DIRECT	GO:0042475	odontogenesis of dentin-containing tooth	3.71271e-05	ODAM, BMP2, MSX1, HAND1, HAND2, BCL11B, PDGFRA, LEF1, EDAR, BMP7, GLI3, SHH, CTNNB1	944	41	12321	0.0675078
GOTERM_BP_DIRECT	GO:0001701	in utero embryonic development	4.35891e-05	GNA13, FGFR1, EDN1, GJA1, ITGB1, GLI3, CTNNB1, EDNRA, APOB, HAND2, FOXF1, GATA3, NOS3, SEC24D, PITX2, BMP2, TBX3, TGFBR2, SMAD2, LIG4, SLC34A2, HHEX, MAN2A1, MSX1, ZMIZ1, PDGFRA, ZFPM2, PTCH1	944	155	12321	0.0792532
GOTERM_BP_DIRECT	GO:0002053	positive regulation of mesenchymal cell proliferation	0.000138491	WNT5A, FGFR1, IRS2, FGF9, FOXF1, TGFBR2, SOX9, MYCN, CTNNB1	944	22	12321	0.251597
GOTERM_BP_DIRECT	GO:0048468	cell development	0.000185593	INHBB, FERD3L, INHBA, BMP2, GATA5, GATA3, TRPS1, GDF6, ARID5B, INHA, BMP7, TGFB2	944	41	12321	0.337033
GOTERM_BP_DIRECT	GO:0045165	cell fate commitment	0.000293324	WNT5A, SPRY2, BMP2, WNT3, ONECUT1, GATA5, GATA3, TRPS1, SMAD2, GAS1, WNT9A, PRDM1	944	43	12321	0.532175
GOTERM_BP_DIRECT	GO:0006351	transcription, DNA-templated	0.000336677	ZNF518B, BACH2, THRB, HELT, E2F8, FOXO1, PAX3, RORA, NR2C2, CTNNB1, EPC2, LBH, BCL3, POU3F3, NKX2-1, RARB, TWISTNB, NR2F2, MYC, KDM5C, ASXL3, SATB2, EGR3, EGR2, TBX3, SMAD7, ARID5B, SMAD6, EOMES, NR4A2, POLR3A, ARNTL, CCND1, FOXI2, JUN, RUVBL1, NFE2L3, TBX18, NFIA, NFIB	944	288	12321	0.610603
GOTERM_BP_DIRECT	GO:0031016	pancreas development	0.000347737	HHEX, FOXF1, PTF1A, SMAD2, ISL1, SHH, CTNNB1	944	14	12321	0.630602
GOTERM_BP_DIRECT	GO:0010718	positive regulation of epithelial to mesenchymal transition	0.000380958	DAB2, BMP2, ZNF703, TGFBR2, LEF1, SMAD2, BAMBI, AXIN2, TGFB2	944	25	12321	0.690649
GOTERM_BP_DIRECT	GO:0035116	embryonic hindlimb morphogenesis	0.000513713	WNT3, MSX1, TBX3, RSPO2, RARB, ALX4, SHH, CTNNB1, PITX2	944	26	12321	0.930263
GOTERM_BP_DIRECT	GO:0060325	face morphogenesis	0.000513713	DKK1, MSX1, CRISPLD1, ARID5B, TIPARP, PDGFRA, LEF1, STRA6, TGFB2	944	26	12321	0.930263
GOTERM_BP_DIRECT	GO:0060412	ventricular septum morphogenesis	0.000542203	TBX3, SMAD7, FGFRL1, ZFPM2, RBM15, PROX1, PITX2	944	15	12321	0.981616
GOTERM_BP_DIRECT	GO:0007507	heart development	0.000593824	NRP2, IRX4, FOXL1, EDN1, TGFBR2, GJA1, GLI3, TAB2, DNAH5, TGFB2, EDNRA, XIRP1, GATA5, GATA3, TRPS1, SALL1, ZFPM2, NFATC4, TBC1D32	944	101	12321	1.07459
GOTERM_BP_DIRECT	GO:0007156	homophilic cell adhesion via plasma membrane adhesion molecules	0.000723899	PVR, CLSTN2, CADM1, PCDH10, NECTIN3, CDH2, PCDH7, CELSR1, CDH4, CDH5, PCDH18, CDH8, CDH20, CDH9, FAT4, CDH11, KIRREL3	944	86	12321	1.30852
GOTERM_BP_DIRECT	GO:0007275	multicellular organism development	0.000850192	TSHZ3, ZNF536, HLF, ZNF516, DDX1, DACH1, SHH, OTP, TRIML1, DKK2, DKK3, FZD10, NRF1, WNT3, SALL4, SFRP2, QKI, HIVEP2, ZFAT	944	104	12321	1.53514
GOTERM_BP_DIRECT	GO:0007585	respiratory gaseous exchange	0.00117383	EDNRA, MAN2A1, FUT8, MAN1A2, EDN1, DACH1, PBX3	944	17	12321	2.11364
GOTERM_BP_DIRECT	GO:0030182	neuron differentiation	0.00122897	WNT5A, EDN3, WNT3, CEBPB, POU4F2, NEUROG2, POU3F2, WNT9A, SMARCA1, RUNX1, PROX1	944	43	12321	2.21189
GOTERM_BP_DIRECT	GO:0030326	embryonic limb morphogenesis	0.00146297	FGFR1, DKK1, FGF9, CYP26B1, DYNC2H1, LEF1, PTCH1, SP9, BMP7	944	30	12321	2.62775
GOTERM_BP_DIRECT	GO:0001942	hair follicle development	0.00184152	INHBA, ZDHHC21, DKK1, LHX2, EDAR, CELSR1, SOX9, ALX4, TGFB2	944	31	12321	3.29701
GOTERM_BP_DIRECT	GO:0000122	negative regulation of transcription from RNA polymerase II promoter	0.00186822	FGFR1, THRB, FGF9, CDX4, EDN1, FASLG, ZEB2, PAWR, SOX9, GLI3, CTNNB1, PRDM14, BARX2, PEX2, FOXF1, POU4F2, RARB, MDFI, ATF7IP, FZD8, TBL1XR1, BMP2, SATB2, SMAD7, TRIM29, FOXA1, NR4A2, LMCD1, ZHX2, LEF1, PROX1, NRIP1, HOXB3, CCND1, DKK1, DUSP26, PDE2A, PHF14, IRF2BPL, TRPS1, JUN, PTCH1, ID4, RBM15, NFIA, NFIB	944	377	12321	3.34403
GOTERM_BP_DIRECT	GO:0060384	innervation	0.00198798	GABRB3, SULF2, RNF165, LRIG2, ISL1, SLITRK6	944	13	12321	3.55476
GOTERM_BP_DIRECT	GO:0019229	regulation of vasoconstriction	0.00198798	EDN3, HRH1, EDN1, ADRA2A, ADRA1B, KCNA5	944	13	12321	3.55476
GOTERM_BP_DIRECT	GO:0035115	embryonic forelimb morphogenesis	0.00271853	WNT3, MSX1, TBX3, RSPO2, WNT9A, ALX4, SHH, CTNNB1	944	26	12321	4.83081
GOTERM_BP_DIRECT	GO:0030325	adrenal gland development	0.00289923	DKK3, SALL1, ARID5B, PDGFRA, CRH, STRA6	944	14	12321	5.14396
GOTERM_BP_DIRECT	GO:0048557	embryonic digestive tract morphogenesis	0.00289923	HLX, PDGFRA, SIX2, GLI3, SHH, PITX2	944	14	12321	5.14396
GOTERM_BP_DIRECT	GO:0048566	embryonic digestive tract development	0.00289923	FGF9, SALL1, PKDCC, STRA6, RARB, TGFB2	944	14	12321	5.14396
GOTERM_BP_DIRECT	GO:0090009	primitive streak formation	0.00314331	WNT5A, HHEX, FOXA2, ETS2, OTX2	944	9	12321	5.56541
GOTERM_BP_DIRECT	GO:0030278	regulation of ossification	0.00314331	EGR2, PTGER4, CSF1, SIX2, INTU	944	9	12321	5.56541
GOTERM_BP_DIRECT	GO:0001658	branching involved in ureteric bud morphogenesis	0.00345408	BMP2, FAT4, BCL2, PTCH1, SOX9, GLI3, SHH, GZF1, CTNNB1	944	34	12321	6.09945
GOTERM_BP_DIRECT	GO:0006338	chromatin remodeling	0.00346887	MORF4L1, TOP1, SATB1, SATB2, GATA3, FOXA1, TNP1, RUVBL1, SOX9, SMARCA2, MYC	944	49	12321	6.12481
GOTERM_BP_DIRECT	GO:0002322	B cell proliferation involved in immune response	0.00397405	GAPT, PLCL2, TLR4, CD180	944	5	12321	6.98662
GOTERM_BP_DIRECT	GO:0009888	tissue development	0.00407774	GATA5, GATA3, TRPS1, PTF1A, EDAR, NR5A2	944	15	12321	7.16259
GOTERM_BP_DIRECT	GO:0001657	ureteric bud development	0.00427832	EPCAM, FGFR1, BMPER, SMAD7, SMAD6, SMAD2, RARB, BMP7	944	28	12321	7.50208
GOTERM_BP_DIRECT	GO:0045892	negative regulation of transcription, DNA-templated	0.00440284	WNT5A, ZBTB14, NOSTRIN, SOX9, CTNNB1, DAB2, ZNF703, MDFIC, LANCL2, GATA3, POU3F3, BCL3, NRG1, KDM5C, MDFI, CEBPB, KLF10, FZD1, SIX3, SMAD2, ATXN1, DKK3, PRICKLE1, SFRP2, BMP7, ZNF438, C1D	944	197	12321	7.71225
GOTERM_BP_DIRECT	GO:0040037	negative regulation of fibroblast growth factor receptor signaling pathway	0.00492367	WNT5A, SPRY2, PRDM14, SULF2, THBS1	944	10	12321	8.58645
GOTERM_BP_DIRECT	GO:0043408	regulation of MAPK cascade	0.00502477	INHBB, INHBA, BMP2, GDF6, HRH4, INHA, BMP7, FSHR, TGFB2	944	36	12321	8.75523
GOTERM_BP_DIRECT	GO:0030335	positive regulation of cell migration	0.00523037	IRS2, BMP2, ONECUT1, NTF3, EDN1, LEF1, HGF, FER, CXCL12, CCL26, DAB2, ZNF703, FOXF1, SEMA3E, SEMA3D, ADRA2A, PDGFRA, PDGFC, PIK3R1	944	122	12321	9.09755
GOTERM_BP_DIRECT	GO:0001570	vasculogenesis	0.00536578	HHEX, ZMIZ1, FOXF1, TIPARP, TGFBR2, QKI, ZFPM2, FZD4, SHH, PITX2	944	44	12321	9.32236
GOTERM_BP_DIRECT	GO:0060070	canonical Wnt signaling pathway	0.00570049	WNT5A, TBL1XR1, FZD8, CCND1, FZD10, SFRP2, FZD1, LEF1, WNT9A, MYC, FZD4, SHH, CTNNB1	944	69	12321	9.87578
GOTERM_BP_DIRECT	GO:0043524	negative regulation of neuron apoptotic process	0.0060554	NRP1, CEBPB, GABRB3, NTF3, GRIK2, NR4A2, LIG4, ISL1, PPARGC1A, TOX3, JUN, BCL2, TFAP2D, NEFL, CHL1	944	87	12321	10.4591
GOTERM_BP_DIRECT	GO:0008285	negative regulation of cell proliferation	0.00609667	ENPP7, FGFRL1, PPP2R5C, ZEB1, GLI3, CDH5, TGFB2, CTNNB1, SPRY2, CDKN2B, BCL11B, GATA3, NOS3, RARB, AXIN2, BMP2, LBX1, SMAD6, PROX1, INHBA, SSTR2, MSX1, BTG1, JUN, BTG4, TFAP2A, WNT9A, SMARCA2	944	212	12321	10.5267
GOTERM_BP_DIRECT	GO:0002062	chondrocyte differentiation	0.00643396	SNX19, FGFR1, BMP2, FGF9, CYTL1, SIX2, RUNX1, NFIB	944	30	12321	11.0774
GOTERM_BP_DIRECT	GO:0045666	positive regulation of neuron differentiation	0.00727028	IRX3, BMP2, BRINP1, DAB1, GDF6, FOXA1, VWC2L, ZEB1, BRINP3, NKX2-2	944	46	12321	12.429
GOTERM_BP_DIRECT	GO:0045669	positive regulation of osteoblast differentiation	0.00727028	PRKD1, BMP2, CEBPB, SFRP2, FAM20C, GJA1, ID4, BMP7, GLI3, CTNNB1	944	46	12321	12.429
GOTERM_BP_DIRECT	GO:0060441	epithelial tube branching involved in lung morphogenesis	0.00727306	FOXF1, RSPO2, FOXA1, SOX9, CTNNB1	944	11	12321	12.4334
GOTERM_BP_DIRECT	GO:0001764	neuron migration	0.00737697	SEMA6A, ATOH1, SATB2, SOX1, CCR4, GATA3, NR4A2, GJA1, CELSR1, NTN1, CHL1, PITX2, KIRREL3, CTNNB1	944	80	12321	12.6
GOTERM_BP_DIRECT	GO:0021983	pituitary gland development	0.00739084	SALL1, CREB1, SOX2, SIX3, ISL1, PITX2	944	17	12321	12.6222
GOTERM_BP_DIRECT	GO:0043066	negative regulation of apoptotic process	0.00741521	WNT5A, CDK1, EGR3, TBX3, SMAD6, MGMT, BTC, BNIP3, FOXO1, SOX9, RHBDD1, GLI3, SPRY2, AMIGO2, ATOH1, DAB2, MSX1, PLK2, HIPK3, BCL2, BCL11B, TFAP2A, BCL3, POU3F3, RARB, MYC, PIK3R1	944	205	12321	12.6612
GOTERM_BP_DIRECT	GO:0001706	endoderm formation	0.00749686	DUSP5, DKK1, DUSP1, SMAD2	944	6	12321	12.7918
GOTERM_BP_DIRECT	GO:0003203	endocardial cushion morphogenesis	0.00749686	BMP2, SOX9, ISL1, TGFB2	944	6	12321	12.7918
GOTERM_BP_DIRECT	GO:0021978	telencephalon regionalization	0.00749686	BMP2, LHX2, SIX3, SHH	944	6	12321	12.7918
GOTERM_BP_DIRECT	GO:0003170	heart valve development	0.00749686	SMAD6, ZBTB14, PRDM1, SOX9	944	6	12321	12.7918
GOTERM_BP_DIRECT	GO:0034504	protein localization to nucleus	0.00804511	HHEX, MSX1, CNEP1R1, BANP, SOX9, BMP7, SHH	944	24	12321	13.6639
GOTERM_BP_DIRECT	GO:0048839	inner ear development	0.00804511	C1QB, BMP2, BMPER, SOX2, CYTL1, PROX1, SHH	944	24	12321	13.6639
GOTERM_BP_DIRECT	GO:0050680	negative regulation of epithelial cell proliferation	0.00833616	WNT5A, CDKN2B, SFRP2, PEX2, IFT57, SOX2, PTCH1, SOX9, TGFB2	944	39	12321	14.1235
GOTERM_BP_DIRECT	GO:0000082	G1/S transition of mitotic cell cycle	0.00973895	INHBA, CCNE1, CCND1, PLK2, ID4, CDKN3, RCC1, RHOU, ITGB1	944	40	12321	16.3064
GOTERM_BP_DIRECT	GO:0008284	positive regulation of cell proliferation	0.00986869	EDN3, MARCKSL1, CD248, BTC, SOX9, IL34, ITGB1, TGFB2, CD47, S1PR1, HLX, POU3F3, PDGFC, POU3F2, RARB, NRG1, NTF3, ACER2, CHP2, FGF21, HGF, ISL1, NTN1, SFRP2, PROK1, KIF20B, ID4, BAMBI	944	220	12321	16.5056
GOTERM_BP_DIRECT	GO:0090179	planar cell polarity pathway involved in neural tube closure	0.0102571	WNT5A, SFRP2, FZD1, GRHL3, CELSR1	944	12	12321	17.0992
GOTERM_BP_DIRECT	GO:0021522	spinal cord motor neuron differentiation	0.0102571	LBX1, DYNC2H1, PTCH1, NKX2-2, SHH	944	12	12321	17.0992
GOTERM_BP_DIRECT	GO:0048704	embryonic skeletal system morphogenesis	0.0110525	MDFI, HOXB3, SATB2, WNT9A, ZEB1, ALX4, GLI3, MYCN	944	33	12321	18.3028
GOTERM_BP_DIRECT	GO:0030514	negative regulation of BMP signaling pathway	0.0110525	WNT5A, BMPER, DKK1, SFRP2, SMAD7, SMAD6, VWC2L, FZD1	944	33	12321	18.3028
GOTERM_BP_DIRECT	GO:0007193	adenylate cyclase-inhibiting G-protein coupled receptor signaling pathway	0.0110525	ADCY1, SSTR2, S1PR1, ADCY8, NPR3, FSHR, HTR2A, HTR1E	944	33	12321	18.3028
GOTERM_BP_DIRECT	GO:0048146	positive regulation of fibroblast proliferation	0.0110525	WNT5A, WAPL, ZMIZ1, JUN, PDGFRA, PDGFC, LIG4, MYC	944	33	12321	18.3028
GOTERM_BP_DIRECT	GO:0045599	negative regulation of fat cell differentiation	0.0110525	WNT5A, GATA3, INSIG1, FOXO1, ZFPM2, ID4, RORA, TRIB2	944	33	12321	18.3028
GOTERM_BP_DIRECT	GO:0001947	heart looping	0.0113098	WNT5A, LBX1, HAND1, TBX3, HAND2, IFT57, GJA1, ZIC3, SHH	944	41	12321	18.6886
GOTERM_BP_DIRECT	GO:0019933	cAMP-mediated signaling	0.0120735	ADCY1, PDE2A, ADCY8, RAPGEF4, NPR3, SOX9, HTR5A	944	26	12321	19.8233
GOTERM_BP_DIRECT	GO:0048565	digestive tract development	0.0120735	GATA5, FAT4, GATA3, TRPS1, PDGFC, ALX4, NKX2-2	944	26	12321	19.8233
GOTERM_BP_DIRECT	GO:0009791	post-embryonic development	0.0122029	IMPAD1, APOB, HELT, GATA3, BCL2, ARID5B, TIPARP, NR4A2, SMAD2, PRDM1, TET2, ALX4	944	67	12321	20.0141
GOTERM_BP_DIRECT	GO:0010944	negative regulation of transcription by competitive promoter binding	0.0123777	SMAD7, CREB1, TFAP2A, DACH1	944	7	12321	20.2712
GOTERM_BP_DIRECT	GO:0030324	lung development	0.0125796	WNT5A, PDGFRA, CRH, SMAD2, NOS3, ZFPM2, GLI3, PROX1, ZIC3, MYCN	944	50	12321	20.5671
GOTERM_BP_DIRECT	GO:0008584	male gonad development	0.0125796	WNT5A, INHBA, LRRC6, SFRP2, FGF9, GATA3, BCL2, ARID5B, TFAP2C, LHX9	944	50	12321	20.5671
GOTERM_BP_DIRECT	GO:0071310	cellular response to organic substance	0.0139322	SATB2, EGR2, BCL2, POU3F2, TIMP3	944	13	12321	22.5231
GOTERM_BP_DIRECT	GO:0060389	pathway-restricted SMAD protein phosphorylation	0.0139322	BMP2, SMAD7, GDF6, TGFBR2, TGFB2	944	13	12321	22.5231
GOTERM_BP_DIRECT	GO:0045893	positive regulation of transcription, DNA-templated	0.0145629	KMT2E, ZNF516, FOXA2, GDF6, CHEK2, CTNNB1, SFR1, AGTR2, DAB2, LBH, GATA3, LHX5, NKX2-1, MYC, ATF7IP, TBX3, OTX2, FZD1, BANP, FZD4, PPARGC1A, TOX3, MED30, ETS2, KDM8, PTCH1, NFE2L3, BAMBI	944	227	12321	23.4196
GOTERM_BP_DIRECT	GO:0045880	positive regulation of smoothened signaling pathway	0.0152928	FGF9, FOXA1, DYNC2H1, WNT9A, INTU, SHH	944	20	12321	24.4447
GOTERM_BP_DIRECT	GO:0033077	T cell differentiation in thymus	0.0152928	FZD8, BCL2, BCL11B, FADD, LIG4, CTNNB1	944	20	12321	24.4447
GOTERM_BP_DIRECT	GO:0002158	osteoclast proliferation	0.016662	TNFSF11, CSF1, NPR3	944	3	12321	26.3329
GOTERM_BP_DIRECT	GO:0003266	regulation of secondary heart field cardioblast proliferation	0.016662	HAND2, ISL1, CTNNB1	944	3	12321	26.3329
GOTERM_BP_DIRECT	GO:0001541	ovarian follicle development	0.017342	INHBA, CEBPB, UBE3A, BCL2, FANCF, SPO11, DMRTA1	944	28	12321	27.2539
GOTERM_BP_DIRECT	GO:0010508	positive regulation of autophagy	0.017342	PLK2, RNF152, IFNG, TBC1D5, ZC3H12A, FOXO1, SVIP	944	28	12321	27.2539
GOTERM_BP_DIRECT	GO:0048663	neuron fate commitment	0.0183454	PTF1A, ZNF521, NRG1, SHH, TGFB2	944	14	12321	28.5932
GOTERM_BP_DIRECT	GO:0001708	cell fate specification	0.0183454	PRDM14, SOX9, ITGB1, SHH, CTNNB1	944	14	12321	28.5932
GOTERM_BP_DIRECT	GO:0031018	endocrine pancreas development	0.0183454	RFX8, ONECUT1, FOXA2, NKX6-2, SOX9	944	14	12321	28.5932
GOTERM_BP_DIRECT	GO:0030857	negative regulation of epithelial cell differentiation	0.0186893	CCND1, TBX3, ZEB1, SOX9	944	8	12321	29.0469
GOTERM_BP_DIRECT	GO:0070886	positive regulation of calcineurin-NFAT signaling cascade	0.0186893	CHP2, LMCD1, NRG1, SLC9A1	944	8	12321	29.0469
GOTERM_BP_DIRECT	GO:0060484	lung-associated mesenchyme development	0.0186893	FGFR1, FGF9, SHH, CTNNB1	944	8	12321	29.0469
GOTERM_BP_DIRECT	GO:0048617	embryonic foregut morphogenesis	0.0186893	FOXF1, SMAD2, SHH, CTNNB1	944	8	12321	29.0469
GOTERM_BP_DIRECT	GO:0061029	eyelid development in camera-type eye	0.0186893	INHBA, JUN, GRHL3, STRA6	944	8	12321	29.0469
GOTERM_BP_DIRECT	GO:0002088	lens development in camera-type eye	0.0188373	CRYGS, GATA3, TGFBR2, GJA1, SLITRK6, TBC1D32	944	21	12321	29.2413
GOTERM_BP_DIRECT	GO:0071260	cellular response to mechanical stimulus	0.0204277	PTGER4, MAP3K1, BNIP3, FADD, TLR4, TLR5, SOX9, TLR8	944	37	12321	31.2987
GOTERM_BP_DIRECT	GO:0030177	positive regulation of Wnt signaling pathway	0.0228819	HHEX, WNT3, SALL1, ZEB2, DEPDC1B, SHH	944	22	12321	34.3628
GOTERM_BP_DIRECT	GO:0010862	positive regulation of pathway-restricted SMAD protein phosphorylation	0.0234394	INHBB, INHBA, DAB2, BMP2, GDF6, INHA, BMP7, TGFB2	944	38	12321	35.0406
GOTERM_BP_DIRECT	GO:0007200	phospholipase C-activating G-protein coupled receptor signaling pathway	0.0234394	MCHR2, HRH1, NMUR2, P2RY1, ADRA1B, FSHR, HTR2A, HTR1E	944	38	12321	35.0406
GOTERM_BP_DIRECT	GO:0007157	heterophilic cell-cell adhesion via plasma membrane cell adhesion molecules	0.0234394	PVR, TENM4, CBLN1, CADM1, FAT4, NECTIN3, CDH2, CDH4	944	38	12321	35.0406
GOTERM_BP_DIRECT	GO:0031290	retinal ganglion cell axon guidance	0.0235336	NRP1, POU4F2, EFNA5, ISL1, EPHB1	944	15	12321	35.1546
GOTERM_BP_DIRECT	GO:0014068	positive regulation of phosphatidylinositol 3-kinase signaling	0.0248703	PRR5, UBE3A, NEDD4, PDGFC, DCN, HGF, SOX9, NRG1, TGFB2	944	47	12321	36.7503
GOTERM_BP_DIRECT	GO:0045651	positive regulation of macrophage differentiation	0.0264623	CSF1, FADD, IL34, TRIB1	944	9	12321	38.6023
GOTERM_BP_DIRECT	GO:0002089	lens morphogenesis in camera-type eye	0.0264623	SOX1, NECTIN3, MEIS1, CTNNB1	944	9	12321	38.6023
GOTERM_BP_DIRECT	GO:0009950	dorsal/ventral axis specification	0.0264623	MDFI, WNT3, AXIN2, CTNNB1	944	9	12321	38.6023
GOTERM_BP_DIRECT	GO:0060394	negative regulation of pathway-restricted SMAD protein phosphorylation	0.0264623	DKK1, SMAD7, SMAD6, PMEPA1	944	9	12321	38.6023
GOTERM_BP_DIRECT	GO:0006491	N-glycan processing	0.0274482	MAN2A1, FUT8, MAN1A2, MGAT4C, ST8SIA3, EDEM1	944	23	12321	39.7235
GOTERM_BP_DIRECT	GO:0042472	inner ear morphogenesis	0.027914	FGFR1, SPRY2, ATOH1, FGF9, GATA3, INSIG1, TFAP2A, CELSR1, NTN1	944	48	12321	40.2463
GOTERM_BP_DIRECT	GO:0035567	non-canonical Wnt signaling pathway	0.0295241	FZD8, FZD10, SFRP2, FZD1, FZD4	944	16	12321	42.0211
GOTERM_BP_DIRECT	GO:0007409	axonogenesis	0.0310727	SLITRK1, ADCY1, SLITRK3, PTPRZ1, BCL2, CREB1, SLITRK6, OMG, SLITRK5, LRFN2	944	58	12321	43.681
GOTERM_BP_DIRECT	GO:0060509	Type I pneumocyte differentiation	0.0316384	THRB, CREB1, NFIB	944	4	12321	44.2761
GOTERM_BP_DIRECT	GO:0003100	regulation of systemic arterial blood pressure by endothelin	0.0316384	EDN3, EDN1, NOS3	944	4	12321	44.2761
GOTERM_BP_DIRECT	GO:0007442	hindgut morphogenesis	0.0316384	WNT5A, GLI3, SHH	944	4	12321	44.2761
GOTERM_BP_DIRECT	GO:0046887	positive regulation of hormone secretion	0.0316384	EDN3, CREB1, EDN1	944	4	12321	44.2761
GOTERM_BP_DIRECT	GO:0021957	corticospinal tract morphogenesis	0.0316384	EPHA4, ZEB2, CDH11	944	4	12321	44.2761
GOTERM_BP_DIRECT	GO:0070365	hepatocyte differentiation	0.0316384	HHEX, E2F8, PROX1	944	4	12321	44.2761
GOTERM_BP_DIRECT	GO:0003179	heart valve morphogenesis	0.0316384	FGFRL1, SOX9, TGFB2	944	4	12321	44.2761
GOTERM_BP_DIRECT	GO:0046426	negative regulation of JAK-STAT cascade	0.03219	FLRT2, BGN, DAB1, LRTM1, LRRTM1, LRRC4C, DCN	944	32	12321	44.8506
GOTERM_BP_DIRECT	GO:0048536	spleen development	0.03219	ONECUT1, BCL2, BCL3, FADD, TET2, RBM15, PITX2	944	32	12321	44.8506
GOTERM_BP_DIRECT	GO:0030282	bone mineralization	0.0325543	IBSP, KLF10, RSPO2, PKDCC, AXIN2, PHEX	944	24	12321	45.227
GOTERM_BP_DIRECT	GO:0032956	regulation of actin cytoskeleton organization	0.0325543	ODAM, FZD10, EFNA5, GRHL3, CELSR1, TGFB2	944	24	12321	45.227
GOTERM_BP_DIRECT	GO:0001707	mesoderm formation	0.0325543	WNT3, DKK1, HAND1, EOMES, SMAD2, BMP7	944	24	12321	45.227
GOTERM_BP_DIRECT	GO:0010259	multicellular organism aging	0.0356932	CISD2, HELT, RNF165, WRN	944	10	12321	48.3708
GOTERM_BP_DIRECT	GO:0001709	cell fate determination	0.0356932	GATA3, CYP26B1, PTCH1, PROX1	944	10	12321	48.3708
GOTERM_BP_DIRECT	GO:0001953	negative regulation of cell-matrix adhesion	0.0356932	ACER2, SEMA3E, THBS1, PIK3R1	944	10	12321	48.3708
GOTERM_BP_DIRECT	GO:0060644	mammary gland epithelial cell differentiation	0.0356932	ZNF703, CEBPB, ELF5, PTCH1	944	10	12321	48.3708
GOTERM_BP_DIRECT	GO:0050707	regulation of cytokine secretion	0.0356932	TLR4, TLR5, GPAM, TLR8	944	10	12321	48.3708
GOTERM_BP_DIRECT	GO:0048662	negative regulation of smooth muscle cell proliferation	0.0363343	APOD, IFNG, TNFAIP3, IGFBP3, TRIB1	944	17	12321	48.9916
GOTERM_BP_DIRECT	GO:0009887	organ morphogenesis	0.0368872	TNFSF11, GATA5, THRB, CDX4, GATA3, TRPS1, PDGFC	944	33	12321	49.5212
GOTERM_BP_DIRECT	GO:0001503	ossification	0.0368872	IBSP, TNFSF11, BCL2, MMP9, SOX9, RUNX1, BMP7	944	33	12321	49.5212
GOTERM_BP_DIRECT	GO:0051216	cartilage development	0.0368872	HOXB3, SATB2, HOXC4, EDN1, ZEB1, SOX9, BMP7	944	33	12321	49.5212
GOTERM_BP_DIRECT	GO:0001525	angiogenesis	0.0381959	NRP2, FGFR1, FZD8, FGF9, RORA, MEIS1, EPHB1, VASH1, THY1, HOXB3, S1PR1, HAND1, JUN, NOS3, SCG2	944	109	12321	50.7544
GOTERM_BP_DIRECT	GO:0048843	negative regulation of axon extension involved in axon guidance	0.0382142	WNT5A, SEMA6A, WNT3, NRP1, SEMA3E, SEMA3D	944	25	12321	50.7715
GOTERM_BP_DIRECT	GO:0030178	negative regulation of Wnt signaling pathway	0.0382142	MDFI, DKK3, CCND1, FGF9, SIX3, NFATC4	944	25	12321	50.7715
GOTERM_BP_DIRECT	GO:0060395	SMAD protein signal transduction	0.0385647	INHBB, INHBA, BMP2, GDF6, JUN, SMAD2, INHA, BMP7, TGFB2	944	51	12321	51.0967
GOTERM_BP_DIRECT	GO:0007179	transforming growth factor beta receptor signaling pathway	0.0385647	FUT8, SMAD7, JUN, SMAD6, TGFBR2, SMAD2, HPGD, CDH5, TGFB2	944	51	12321	51.0967
GOTERM_BP_DIRECT	GO:0008283	cell proliferation	0.0402714	MORF4L1, CDK1, IRS2, E2F8, DACH1, LIG4, FER, FURIN, APPL2, LARP1, CD34, GMNC, FBXL7, LMNTD1, AXIN2, LHX9	944	120	12321	52.6519
GOTERM_BP_DIRECT	GO:0031069	hair follicle morphogenesis	0.0439728	BCL2, INTU, SHH, TGFB2, CTNNB1	944	18	12321	55.8654
GOTERM_BP_DIRECT	GO:0048709	oligodendrocyte differentiation	0.0439728	PTPRZ1, DUSP10, SOX9, NRG1, GLI3	944	18	12321	55.8654
GOTERM_BP_DIRECT	GO:0016239	positive regulation of macroautophagy	0.0439728	BNIP3, SCOC, RAB12, DCN, LARP1	944	18	12321	55.8654
GOTERM_BP_DIRECT	GO:0032733	positive regulation of interleukin-10 production	0.0439728	CD83, IL20RB, CD34, TLR4, HGF	944	18	12321	55.8654
GOTERM_BP_DIRECT	GO:0042474	middle ear morphogenesis	0.0439728	FGFR1, MSX1, INSIG1, EDN1, SIX2	944	18	12321	55.8654
GOTERM_BP_DIRECT	GO:0045597	positive regulation of cell differentiation	0.0439728	EDN3, JUN, EOMES, POU4F2, WNT9A	944	18	12321	55.8654
GOTERM_BP_DIRECT	GO:0043507	positive regulation of JUN kinase activity	0.0444382	EPHA4, FZD8, FZD10, EDN1, ZEB2, FZD4	944	26	12321	56.2546
GOTERM_BP_DIRECT	GO:0001967	suckling behavior	0.0463507	HELT, HAND2, GLS, DACH1	944	11	12321	57.82
GOTERM_BP_DIRECT	GO:1900745	positive regulation of p38MAPK cascade	0.0463507	BMP2, GDF6, GADD45G, ZC3H12A	944	11	12321	57.82
GOTERM_BP_DIRECT	GO:0033153	T cell receptor V(D)J recombination	0.0500812	BCL11B, LEF1, LIG4	944	5	12321	60.7223
GOTERM_BP_DIRECT	GO:0031643	positive regulation of myelination	0.0500812	TENM4, WASF3, NRG1	944	5	12321	60.7223
GOTERM_BP_DIRECT	GO:0060539	diaphragm development	0.0500812	FGFRL1, STRA6, MSC	944	5	12321	60.7223
GOTERM_BP_DIRECT	GO:0097421	liver regeneration	0.0500812	CCND1, CEBPB, SULF2	944	5	12321	60.7223
GOTERM_BP_DIRECT	GO:0060662	salivary gland cavitation	0.0500812	EDAR, SHH, NFIB	944	5	12321	60.7223
GOTERM_BP_DIRECT	GO:0045636	positive regulation of melanocyte differentiation	0.0500812	ADAMTS9, BCL2, ZEB2	944	5	12321	60.7223
GOTERM_BP_DIRECT	GO:0050806	positive regulation of synaptic transmission	0.0500812	SYT1, CLSTN2, GRIK2	944	5	12321	60.7223
GOTERM_BP_DIRECT	GO:0046632	alpha-beta T cell differentiation	0.0500812	BCL11B, ANXA1, LEF1	944	5	12321	60.7223
GOTERM_BP_DIRECT	GO:0097070	ductus arteriosus closure	0.0500812	FOXF1, STRA6, HPGD	944	5	12321	60.7223
GOTERM_BP_DIRECT	GO:0021879	forebrain neuron differentiation	0.0500812	LHX5, LEF1, OTP	944	5	12321	60.7223
GOTERM_BP_DIRECT	GO:0048812	neuron projection morphogenesis	0.0512327	NYAP2, NTF3, ZSWIM6, KIF20B, NEFL, KIRREL3	944	27	12321	61.5793
GOTERM_BP_DIRECT	GO:0097150	neuronal stem cell population maintenance	0.0524393	SS18, FUT10, FOXO1, CDH2, PROX1	944	19	12321	62.4584
GOTERM_BP_DIRECT	GO:0007257	activation of JUN kinase activity	0.0524393	WNT5A, MDFI, TNFSF11, PTPN1, SYK	944	19	12321	62.4584
GOTERM_BP_DIRECT	GO:0050770	regulation of axonogenesis	0.0524393	EPHA4, SSH1, POU3F2, LRRC4C, KIF13B	944	19	12321	62.4584
GOTERM_BP_DIRECT	GO:0042981	regulation of apoptotic process	0.0525809	BMP2, GDF6, WRN, INHA, GAS1, SOX9, HS1BP3, TGFB2, DAPK1, INHBB, CARD11, INHBA, DUSP1, BMP7, ALX4	944	114	12321	62.5603
GOTERM_BP_DIRECT	GO:0006954	inflammatory response	0.0533723	ODAM, BMP2, PTGER4, ANXA1, TAC1, TLR4, TLR5, CXCL12, CD180, TLR8, NLRP1, CCL26, CCL25, AGTR2, HRH1, CCR4, HRH4, CYP26B1, CRH, PTAFR, SYK	944	178	12321	63.1251
GOTERM_BP_DIRECT	GO:0048538	thymus development	0.0535079	HAND2, GATA3, BCL2, BCL11B, FADD, SHH, CTNNB1	944	36	12321	63.2211
GOTERM_BP_DIRECT	GO:0007219	Notch signaling pathway	0.0582797	HHEX, BMP2, ATOH1, ONECUT1, FAT4, PLN, TGFBR2, FOXA1, KCNA5, SOX9	944	65	12321	66.4515
GOTERM_BP_DIRECT	GO:0060707	trophoblast giant cell differentiation	0.0583819	MDFI, HAND1, E2F8, PRDM1	944	12	12321	66.5176
GOTERM_BP_DIRECT	GO:0071542	dopaminergic neuron differentiation	0.0583819	FOXA2, RSPO2, OTX2, NR4A2	944	12	12321	66.5176
GOTERM_BP_DIRECT	GO:0048646	anatomical structure formation involved in morphogenesis	0.0583819	GATA5, GATA3, TRPS1, FOXA1	944	12	12321	66.5176
GOTERM_BP_DIRECT	GO:0032332	positive regulation of chondrocyte differentiation	0.0583819	GDF6, PKDCC, SOX9, GLI3	944	12	12321	66.5176
GOTERM_BP_DIRECT	GO:0001755	neural crest cell migration	0.0588379	EDN3, SEMA6A, SEMA3E, SEMA3D, LEF1, ZEB2, ISL1, SHH	944	46	12321	66.8113
GOTERM_BP_DIRECT	GO:0060041	retina development in camera-type eye	0.0599106	RP1, NPHP4, ACHE, LHX2, POU4F2, SOX9, RD3	944	37	12321	67.4926
GOTERM_BP_DIRECT	GO:0001938	positive regulation of endothelial cell proliferation	0.0647822	PRKD1, WNT5A, BMP2, EGR3, JUN, PROX1, CCL26, SCG2	944	47	12321	70.4239
GOTERM_BP_DIRECT	GO:0035019	somatic stem cell population maintenance	0.0665398	ELF5, KLF10, SOX2, ZHX2, LIG4, SOX9	944	29	12321	71.4188
GOTERM_BP_DIRECT	GO:0003151	outflow tract morphogenesis	0.0665398	TBX3, SFRP2, NEDD4, JUN, FZD1, NPY1R	944	29	12321	71.4188
GOTERM_BP_DIRECT	GO:0045732	positive regulation of protein catabolic process	0.0667489	WNT5A, PLK2, NEDD4, TIPARP, FOXO1, SEC22B, SOX9	944	38	12321	71.535
GOTERM_BP_DIRECT	GO:0030948	negative regulation of vascular endothelial growth factor receptor signaling pathway	0.0713734	HHEX, NEDD4, PTPN1	944	6	12321	73.9941
GOTERM_BP_DIRECT	GO:0033598	mammary gland epithelial cell proliferation	0.0713734	CCND1, TNFSF11, CEBPB	944	6	12321	73.9941
GOTERM_BP_DIRECT	GO:2000543	positive regulation of gastrulation	0.0713734	TENM4, FOXA2, OTX2	944	6	12321	73.9941
GOTERM_BP_DIRECT	GO:0060536	cartilage morphogenesis	0.0713734	MSX1, HAND1, HAND2	944	6	12321	73.9941
GOTERM_BP_DIRECT	GO:0030854	positive regulation of granulocyte differentiation	0.0713734	KMT2E, LEF1, RUNX1	944	6	12321	73.9941
GOTERM_BP_DIRECT	GO:0048016	inositol phosphate-mediated signaling	0.0713734	EDN3, NMUR2, EDN1	944	6	12321	73.9941
GOTERM_BP_DIRECT	GO:0051782	negative regulation of cell division	0.0713734	PTCH1, MYC, INTU	944	6	12321	73.9941
GOTERM_BP_DIRECT	GO:0048514	blood vessel morphogenesis	0.0717168	NEDD4, GJA1, CDH2, SYK	944	13	12321	74.1685
GOTERM_BP_DIRECT	GO:0055117	regulation of cardiac muscle contraction	0.0717168	SMAD7, ADRA1B, HCN4, EHD3	944	13	12321	74.1685
GOTERM_BP_DIRECT	GO:0030539	male genitalia development	0.0717168	TBX3, PDGFRA, SHH, CTNNB1	944	13	12321	74.1685
GOTERM_BP_DIRECT	GO:0021542	dentate gyrus development	0.0717168	BTG2, LEF1, LMX1A, PROX1	944	13	12321	74.1685
GOTERM_BP_DIRECT	GO:0006959	humoral immune response	0.0718174	TRAF3IP2, CD83, SH2D1A, GATA3, IFNG	944	21	12321	74.2193
GOTERM_BP_DIRECT	GO:0001568	blood vessel development	0.075047	LAMA4, TBX3, CDX4, FOXO1, RAPGEF1, TGFB2	944	30	12321	75.803
GOTERM_BP_DIRECT	GO:0048813	dendrite morphogenesis	0.075047	MAP2, BTBD3, ELAVL4, DTNBP1, SLITRK5, ITGB1	944	30	12321	75.803
GOTERM_BP_DIRECT	GO:0045444	fat cell differentiation	0.0791422	INHBB, STEAP4, CCND1, EGR2, GDF6, SMAD6, ARID5B, NR4A2, ID4	944	59	12321	77.6792
GOTERM_BP_DIRECT	GO:0070373	negative regulation of ERK1 and ERK2 cascade	0.0817296	SPRY2, DUSP26, TLR4, PTPN1, TIMP3, RAPGEF1, DUSP6	944	40	12321	78.7928
GOTERM_BP_DIRECT	GO:0009953	dorsal/ventral pattern formation	0.0826919	LHX2, EDN1, DYNC2H1, GLI3, DUSP6	944	22	12321	79.1934
GOTERM_BP_DIRECT	GO:0048008	platelet-derived growth factor receptor signaling pathway	0.0826919	NRP1, ARID5B, TIPARP, PDGFC, RAPGEF1	944	22	12321	79.1934
GOTERM_BP_DIRECT	GO:0042130	negative regulation of T cell proliferation	0.0826919	CEBPB, IL20RB, PDE5A, PAWR, SHH	944	22	12321	79.1934
GOTERM_BP_DIRECT	GO:0008219	cell death	0.0826919	BRINP1, SNCAIP, AXIN2, PMP22, TGFB2	944	22	12321	79.1934
GOTERM_BP_DIRECT	GO:0032760	positive regulation of tumor necrosis factor production	0.0841138	ZBTB20, IFNG, FADD, NFATC4, ISL1, PIK3R1	944	31	12321	79.7723
GOTERM_BP_DIRECT	GO:0007623	circadian rhythm	0.0841138	KCNMA1, CREB1, PROK1, KLF10, ID4, PROX1	944	31	12321	79.7723
GOTERM_BP_DIRECT	GO:0001934	positive regulation of protein phosphorylation	0.0847167	ODAM, CCND1, PRR5, MMP9, FZD1, SOX9, IL34, AXIN2	944	50	12321	80.0131
GOTERM_BP_DIRECT	GO:1902043	positive regulation of extrinsic apoptotic signaling pathway via death domain receptors	0.0862727	FADD, PMAIP1, THBS1, ZSWIM2	944	14	12321	80.6222
GOTERM_BP_DIRECT	GO:0002052	positive regulation of neuroblast proliferation	0.0862727	GLI3, SHH, OTP, CTNNB1	944	14	12321	80.6222
GOTERM_BP_DIRECT	GO:0045672	positive regulation of osteoclast differentiation	0.0862727	CREB1, CSF1, KLF10, IFNG	944	14	12321	80.6222
GOTERM_BP_DIRECT	GO:0032148	activation of protein kinase B activity	0.0862727	WNT5A, NTF3, ADRA2A, NRG1	944	14	12321	80.6222
GOTERM_BP_DIRECT	GO:0002224	toll-like receptor signaling pathway	0.0862727	TLR4, TLR5, CD180, TLR8	944	14	12321	80.6222
GOTERM_BP_DIRECT	GO:0006357	regulation of transcription from RNA polymerase II promoter	0.0876413	RFX8, SATB1, TSHZ3, TBL1XR1, SATB2, CDX4, SUB1, ELF5, ARID5B, GRHL3, TRERF1, JMY, INHBA, EPC2, NRF1, BARX2, ETS1, ETS2, SP4, ETV1, RUVBL1, RFX2, NFE2L3, RUNX1	944	223	12321	81.1434
GOTERM_BP_DIRECT	GO:0043433	negative regulation of sequence-specific DNA binding transcription factor activity	0.0898654	HAND1, FOXA2, HAND2, SMAD7, PTCH1, PROX1, TRIB1	944	41	12321	81.9622
GOTERM_BP_DIRECT	GO:0000187	activation of MAPK activity	0.0898654	BMP2, NTF3, PROK1, TLR4, HGF, THBS1, NRG1	944	41	12321	81.9622
GOTERM_BP_DIRECT	GO:0030890	positive regulation of B cell proliferation	0.0937293	CARD11, IRS2, SLC39A10, BCL2, TLR4, NFATC2	944	32	12321	83.3054
GOTERM_BP_DIRECT	GO:0048589	developmental growth	0.0943222	GATA3, ZMIZ1, STRA6, GAS1, GLI3	944	23	12321	83.5029
GOTERM_BP_DIRECT	GO:0060340	positive regulation of type I interferon-mediated signaling pathway	0.0949717	WNT5A, LSM14A, FADD	944	7	12321	83.7168
GOTERM_BP_DIRECT	GO:0060463	lung lobe morphogenesis	0.0949717	FOXF1, TGFBR2, SHH	944	7	12321	83.7168
GOTERM_BP_DIRECT	GO:0007398	ectoderm development	0.0949717	GRHL3, SHH, CTNNB1	944	7	12321	83.7168
GOTERM_BP_DIRECT	GO:2000648	positive regulation of stem cell proliferation	0.0949717	EPCAM, TBX3, TAF4B	944	7	12321	83.7168
GOTERM_BP_DIRECT	GO:0050870	positive regulation of T cell activation	0.0949717	CD47, TNFSF11, THY1	944	7	12321	83.7168
GOTERM_BP_DIRECT	GO:0043583	ear development	0.0949717	GATA3, BCL2, STRA6	944	7	12321	83.7168
GOTERM_BP_DIRECT	GO:0048384	retinoic acid receptor signaling pathway	0.0949717	KMT2E, CYP26B1, PTF1A	944	7	12321	83.7168
GOTERM_BP_DIRECT	GO:2000353	positive regulation of endothelial cell apoptotic process	0.0949717	CD248, FASLG, THBS1	944	7	12321	83.7168
GOTERM_BP_DIRECT	GO:0043508	negative regulation of JUN kinase activity	0.0949717	SFRP2, HIPK3, DUSP10	944	7	12321	83.7168
GOTERM_BP_DIRECT	GO:1900016	negative regulation of cytokine production involved in inflammatory response	0.0949717	IL1R2, APOD, ZC3H12A	944	7	12321	83.7168
GOTERM_BP_DIRECT	GO:0060740	prostate gland epithelium morphogenesis	0.0949717	CYP7B1, FOXA1, ID4	944	7	12321	83.7168
GOTERM_BP_DIRECT	GO:0034333	adherens junction assembly	0.0949717	ZNF703, SMAD7, CTNNB1	944	7	12321	83.7168
GOTERM_BP_DIRECT	GO:0043586	tongue development	0.0949717	HAND2, LEF1, GLI3	944	7	12321	83.7168
GOTERM_BP_DIRECT	GO:0060831	smoothened signaling pathway involved in dorsal/ventral neural tube patterning	0.0949717	PTCH1, GLI3, TBC1D32	944	7	12321	83.7168
GOTERM_BP_DIRECT	GO:0042551	neuron maturation	0.0949717	IRX5, NR4A2, VSX1	944	7	12321	83.7168
GOTERM_BP_DIRECT	GO:0042742	defense response to bacterium	0.099145	CEBPB, ISG15, IFNG, IRF8, RAB14, BCL3, TLR5, ADAMTS5, SYK	944	62	12321	85.0297
GOTERM_BP_DIRECT	GO:0006469	negative regulation of protein kinase activity	0.099145	FLRT2, BGN, UBASH3B, LRTM1, LRRTM1, LRRC4C, DCN, TRIB2, THY1	944	62	12321	85.0297
GOTERM_BP_DIRECT	GO:0007218	neuropeptide signaling pathway	0.0997457	NPVF, MCHR2, NPS, PRLHR, GALR1, TAC1, NPY1R, GPR1	944	52	12321	85.2102
GOTERM_BP_DIRECT	GO:0032436	positive regulation of proteasomal ubiquitin-dependent protein catabolic process	0.0997457	RNF144A, RNF144B, DAB2, PRICKLE1, RNF19A, SMAD7, TRIB2, TRIB1	944	52	12321	85.2102
GOTERM_CC_DIRECT	GO:0005667	transcription factor complex	2.15852e-07	MEF2A, HELT, E2F8, ZEB1, MEIS1, CTNNB1, BSX, BARX2, GATA5, HAND2, GATA3, NFATC4, POU3F2, ALX4, PITX2, ATF7IP, SATB2, LBX1, SMAD7, SUB1, SMAD6, PTF1A, LEF1, DACH1, ARNTL, TRERF1, NRF1, ETS1, TRPS1, JUN, TFAP2D, PBX3	1017	155	13919	0.000309142
GOTERM_CC_DIRECT	GO:0005634	nucleus	6.64207e-07	CDX4, PPP2R5C, RORA, CTNNB1, DNASE1L1, BSX, FOXF1, NKX6-2, CLK4, BTBD3, TWIST2, SYK, MVB12B, PITX2, SUCLG2, EOMES, ZHX2, PROX1, PPARGC1A, MCIDAS, PDGFRA, PRDM2, STC1, VGLL3, PRDM1, ODAM, ZNF516, BANF2, OTP, VRK1, NCAPG2, LHX2, LHX5, LHX9, NKX2-2, MDFI, IKZF2, SMAD6, KLF10, ZBTB40, YTHDC2, SPDL1, ZNF521, KLF15, FOXI2, ZFHX4, DUSP26, ETS1, ETS2, TRPS1, DLX4, ZNF536, HLF, BACH2, ZNF518B, HELT, FOXA2…	1017	2367	13919	0.00095127
GOTERM_CC_DIRECT	GO:0005887	integral component of plasma membrane	0.00386679	KCNJ16, PVR, STEAP4, MCHR2, GABRB3, CADM1, CLDN4, AQP4, TLR4, TLR5, HVCN1, EPCAM, CD47, KCNK9, GALR1, SLC2A1, NRG1, SLC4A3, HTR5A, PAG1, HTR1E, GPR19, PTGER4, NECTIN3, TMEM130, FSHR, SLC7A11, FOLH1, SSTR2, GRM3, CD34, PDGFRA, KCNH8, SLITRK6, CALHM3, PTAFR, PRLHR, SLC39A10, SLC39A12, ABCA4, KCNJ2, ATP12A, CDH4, GPR1, EPHB1, ICOS, ADRA2A, SLCO3A1, HCN4, FLRT2, MRC2, TRPC7, SLC6A17, NPY1R, KCNK1, TS…	1017	733	13919	5.39761
GOTERM_CC_DIRECT	GO:0005615	extracellular space	0.00532509	EDN3, NRP1, FGF9, MMP9, IGFBP7, GDF6, BTC, EDN1, FAM20C, FASLG, SPINK1, LRRC4C, SHH, TGFB2, WNT3, APOD, DNAJC9, SERPINA5, IFNG, SEMA3E, SEMA3D, CEACAM16, PDGFC, NRG1, HDGFL1, STC2, BPIFA1, MDGA1, CES5A, INHA, VASH1, INHBB, CBLN4, MAN2A1, INHBA, ADAMTS9, CST7, TFPI, STC1, CTSC, WNT9A, ADAMTS5, WNT5A, IBSP, ODAM, ACHE, CRELD2, SLF2, CSF1, ADAMTS15, TAC1, DCN, IL34, NRN1, TIMP3, CCL26, CCL25, PCSK1,…	1017	814	13919	7.36189
GOTERM_CC_DIRECT	GO:0030424	axon	0.00698993	NRP2, IRX3, GABRA2, NRP1, TAC1, DPYSL2, EPHB1, TGFB2, NCAM2, EPHA4, GRM3, LRRTM1, SLC5A7, KIRREL3, HTR2A, KIF13B	1017	102	13919	9.55797
GOTERM_CC_DIRECT	GO:0005794	Golgi apparatus	0.00749028	SYT1, IMPAD1, GBGT1, GNPNAT1, FAM20C, FGFRL1, GJA1, ST6GALNAC5, APOB, ST3GAL4, DYNC2H1, NOS3, CLINT1, ATP8B3, AP3B1, STC2, MDGA1, PKDCC, GLCE, GZF1, HSPB8, RAB14, TFAP2A, CAND1, RUVBL1, MGAT5, ENPP7, ACHE, MGAT5B, CRELD2, DUSP10, ST8SIA3, KCNA5, CHEK2, SYNDIG1L, ZDHHC21, MANEA, SLC30A5, AXIN2, RNF144A, NDFIP2, PWP1, DUSP26, SULF2, SLC35G2, NEDD4, IFT57, PTCH1, CWC22, PHEX	1017	471	13919	10.2084
GOTERM_CC_DIRECT	GO:0005783	endoplasmic reticulum	0.0225933	GPR85, CRELD2, ATP10B, MAMDC2, TMX4, TMX3, BNIP3, GJA1, KCNRG, EDEM1, DNASE1L1, APOB, BRINP1, MCTP2, APOD, PGRMC1, ALOX5AP, LRRTM1, SRD5A3, BRINP3, FIBIN, DNAJC1, KCNMA1, PRSS56, MAN1A2, STC2, ATP11B, NDFIP2, YTHDC2, SEZ6L, HS1BP3, TPBG, FURIN, VASH1, THY1, SULF2, GRIA1, LCTL, KLHL14, RRS1, SERP2, PHEX, USP25, SNX10, SSR2	1017	443	13919	27.9127
GOTERM_CC_DIRECT	GO:0016592	mediator complex	0.0226936	MED30, MED28, MED9, CDK8, MED13L, GLI3, MED10	1017	31	13919	28.0185
GOTERM_CC_DIRECT	GO:0009897	external side of plasma membrane	0.0228111	KCNMA1, TGFBR2, FASLG, AQP4, TMC1, TLR4, ITGB1, CXCL12, CDH5, GPC4, CD83, S1PR1, CCR4, CD34, SERPINA5, ICOS, IFNG, PDGFRA, NRG1, THBS1	1017	159	13919	28.1424
GOTERM_CC_DIRECT	GO:0071944	cell periphery	0.0312202	INHBB, ODAM, MYO1B, NID1, CTNNB1	1017	17	13919	36.5085
GOTERM_CC_DIRECT	GO:0030054	cell junction	0.0546248	GABRA2, GABRA1, FOXA2, GABRB3, GRIK2, FER, CTNNB1, NRIP1, GRIN2B, XIRP1, GRIA1, DCP2, CXCR4, RAP1A, NFIA, GABRP	1017	131	13919	55.2694
GOTERM_CC_DIRECT	GO:0045121	membrane raft	0.054907	CARD11, NPHS2, SLC2A1, RAB5A, KCNA5, FURIN, ITGB1, EPHB1, PAG1, SHH, THY1, SLC9A1	1017	88	13919	55.4603
GOTERM_CC_DIRECT	GO:0008076	voltage-gated potassium channel complex	0.0585687	KCNU1, KCNS3, KCNMA1, KCNQ5, KCNA4, KCNA6, KCNA5, KCNJ2, KCNV1	1017	58	13919	57.869
GOTERM_CC_DIRECT	GO:0005737	cytoplasm	0.0681761	RP1, RAB3GAP2, ADCY1, MEF2A, EDN1, AQP4, CTNNB1, BSX, ASMTL, CDCA2, DHX35, TWIST2, KIF13B, PITX2, LRRC6, PCBD1, ZHX2, LIG4, PROX1, VASH1, SSTR2, MSX1, ACTL7B, CD34, PUDP, PDGFRA, STC1, PRDM1, SH3GL2, RTP3, ODAM, RAD23B, IL1R2, RCC1, VRK1, NPHP4, MDFI, SMAD7, SMAD6, YTHDC2, SPDL1, SMAD2, EMILIN3, PMFBP1, RGS1, RNF7, ETS2, MAP2, RGS6, SLC9A1, NUAK1, ELF5, ZEB1, SH2D1A, PARN, QKI, NOS3, KCNMA1, ATF7…	1017	2557	13919	63.6252
GOTERM_CC_DIRECT	GO:0005923	bicellular tight junction	0.0724228	EPCAM, CCND1, CLDN9, CLDN4, MPDZ, CLDN10, CLDN12, AMOTL2, CDH5, CTNNB1	1017	71	13919	65.9287
GOTERM_CC_DIRECT	GO:0005741	mitochondrial outer membrane	0.0822583	SNN, CISD2, VPS13C, BCL2, MTX2, MAOB, BNIP3, LPIN1	1017	52	13919	70.7528
GOTERM_CC_DIRECT	GO:0005654	nucleoplasm	0.0833478	MEF2A, PRPF4B, TOP1, TARDBP, CDCA2, RARB, API5, TIMMDC1, PCBD1, ZHX2, RAI14, SIX2, GRHL3, ARNTL, LIG4, NABP1, MSX1, JUN, HSPB8, FBXL4, TFAP2A, TFAP2C, ZNF438, SMARCA2, TSHZ3, RAD23B, SSH1, PFKFB3, SOX2, DUSP10, RCC1, SOX9, NR2C2, WAPL, VRK1, TFEC, NKX2-1, DYRK2, RUNX1, AXIN2, SMAD7, NR4A2, WRN, CELSR1, RNF7, DCP2, ETS1, IRF2BPL, TRPS1, ETS2, YBEY, HIVEP2, SLC9A1, IER2, FOXA2, ZEB1, PAX3, LARP1, C…	1017	1263	13919	71.2462
GOTERM_CC_DIRECT	GO:0016342	catenin complex	0.0874352	SMAD7, CDH2, CTNNB1	1017	7	13919	73.0289
GOTERM_CC_DIRECT	GO:0000932	cytoplasmic mRNA processing body	0.0891246	LSM14A, NANOS3, TOP1, DCP2, DCP1B, ZC3H12A, LSM3, NOCT	1017	53	13919	73.7353
GOTERM_MF_DIRECT	GO:0001078	transcriptional repressor activity, RNA polymerase II core promoter proximal region sequence-specific binding	8.11923e-09	ZNF536, TSHZ3, ZBTB20, HELT, TBX3, E2F8, FOXO1, DACH1, PROX1, GZF1, HHEX, HAND1, NKX6-2, SALL1, GATA3, ETS2, DLX4, TFAP2A, POU4F2, ZFPM2, NFATC4, PRDM1, TFAP2C, NFE2L3, NFATC2	851	87	11618	1.217e-05
GOTERM_MF_DIRECT	GO:0043565	sequence-specific DNA binding	2.81848e-07	ZNF536, BACH2, THRB, ELF5, FOXO1, PAX3, RORA, BARX2, GATA6, HLX, HOXC4, NR2F2, SATB1, SATB2, LBX1, PTF1A, LEF1, GRHL3, PPARGC1A, IRX4, IRX3, IRX6, ZNF516, THAP9, IRX5, IRX2, SOX2, ZBTB14, NR2C2, BCL2, LHX2, BCL11B, LHX5, NKX2-1, POU3F3, LHX9, NKX2-2, FOXL1, CREB1, FOXA1, NR4A2, VSX1, SALL3, HOXB3, FOXI2, ZFHX4, SALL4, ETS1, SALL1, HIVEP2	851	313	11618	0.000422466
GOTERM_MF_DIRECT	GO:0000978	RNA polymerase II core promoter proximal region sequence-specific DNA binding	6.27029e-07	ZNF536, MEF2A, SOX1, HELT, FOXA2, CDX4, E2F8, PAXBP1, MEIS1, GLI3, ZIC3, BSX, ATOH1, HAND1, NKX6-2, BCL11B, POU4F2, ETV1, POU3F2, NFATC4, NFATC2, RFX8, EGR2, TBX3, SMAD6, CREB1, OTX2, LEF1, SIX2, SMAD2, GZF1, HHEX, NRF1, SALL1, ETS2, JUN, DLX4, TFAP2A, PRDM1, RFX2, NR5A2, NFE2L3, NFIA, NFIB	851	266	11618	0.00093986
GOTERM_MF_DIRECT	GO:0003682	chromatin binding	7.63455e-06	MORF4L1, TSHZ3, MEF2A, ZEB1, SOX9, RCC1, MEIS1, GLI3, TOP1, BARX2, GATA5, LHX2, GATA3, GMNC, ZC3H12A, AUTS2, POU4F2, NFATC2, SLC30A9, ASF1A, NKX2-2, CDK1, SATB1, SATB2, CEBPB, EGR2, SMAD6, PTF1A, EOMES, DDX1, LEF1, MBD5, SMAD2, POLR3A, ISL1, VSX1, TOX3, SMC3, HHEX, TRPS1, JUN, KDM8, NR5A2, NFIA	851	292	11618	0.0114429
GOTERM_MF_DIRECT	GO:0001077	transcriptional activator activity, RNA polymerase II core promoter proximal region sequence-specific binding	1.22538e-05	HLF, MEF2A, SOX1, ONECUT1, CDX4, SOX9, MEIS1, ZIC3, BSX, ATOH1, HAND2, BCL11B, GATA3, ETV1, POU4F2, POU3F2, ZFAT, NFATC2, EGR2, CEBPB, PTF1A, OTX2, NR4A2, LEF1, SIX2, SMAD2, NRF1, TFAP2A, TFAP2C, NR5A2, NFIA, NFIB	851	186	11618	0.0183659
GOTERM_MF_DIRECT	GO:0003700	transcription factor activity, sequence-specific DNA binding	5.63408e-05	BACH2, CDX4, PAX3, GLI3, DMRTA1, CTNNB1, GATA6, HOXC4, ZFAT, MYC, ZNF283, LBX1, TAF4B, ZHX2, EOMES, GRHL3, ARNTL, TRERF1, MYCN, MYT1L, TFAP2A, NFE2L3, ZNF438, TBX18, WNT5A, ZNF516, SOX2, ZBTB14, PAXBP1, NR2C2, TSC22D2, BCL3, POU3F3, NFATC4, NFATC2, RUNX1, NKX2-2, RFX8, IKZF2, TBX3, SMAD7, SMAD6, CREB1, KLF15, SALL3, HOXB3, NRF1, SALL4, ETS1, SALL1, IRF8, HIVEP2, RFX2, NFIA, NFIB	851	429	11618	0.0844169
GOTERM_MF_DIRECT	GO:0044212	transcription regulatory region DNA binding	0.000261987	WNT5A, ZNF536, TBL1XR1, ZNF516, IKZF2, SMAD7, ARID5B, SOX2, FOXA1, ZBTB14, KLF15, VSX1, TRERF1, CTNNB1, SALL3, SALL4, GATA3, BCL11B, SALL1, HIVEP2, SMARCA2	851	116	11618	0.391978
GOTERM_MF_DIRECT	GO:0000977	RNA polymerase II regulatory region sequence-specific DNA binding	0.00114239	SATB1, HLF, HMX1, CDX4, ARID5B, ELF5, EOMES, LMX1A, RORA, FERD3L, MSX1, BARX2, GATA5, HAND2, GATA3, FOXF1, TRPS1, TFAP2A, TFAP2D, RARB, ZFAT, TFAP2C, RUNX1, ALX4	851	158	11618	1.69874
GOTERM_MF_DIRECT	GO:0005249	voltage-gated potassium channel activity	0.00165374	KCNU1, KCNMA1, KCNQ5, KCNK9, KCNA4, KCNH8, KCNA6, KCNA5, HCN4, KCNE4	851	39	11618	2.45035
GOTERM_MF_DIRECT	GO:0003705	transcription factor activity, RNA polymerase II distal enhancer sequence-specific binding	0.00165374	MEF2A, CEBPB, GATA5, JUN, CREB1, FOXF1, LEF1, SOX9, MEIS1, PROX1	851	39	11618	2.45035
GOTERM_MF_DIRECT	GO:0050840	extracellular matrix binding	0.00516744	BGN, CD248, ADAMTS15, NID1, DCN, THBS1, ADAMTS5	851	23	11618	7.47177
GOTERM_MF_DIRECT	GO:0005160	transforming growth factor beta receptor binding	0.00516744	INHBB, INHBA, BMP2, GDF6, INHA, BMP7, TGFB2	851	23	11618	7.47177
GOTERM_MF_DIRECT	GO:0001046	core promoter sequence-specific DNA binding	0.00609184	TOP1, NRF1, SOX1, KLF10, RORA, SOX9, PROX1, NRIP1	851	31	11618	8.75216
GOTERM_MF_DIRECT	GO:0003713	transcription coactivator activity	0.0119238	KMT2E, UBE3A, SUB1, ARID5B, SIX3, LPIN1, PPARGC1A, CTNNB1, JMY, NRIP1, HAND1, GATA3, JUN, MCIDAS, SP4, TFAP2A, NKX2-2	851	118	11618	16.4565
GOTERM_MF_DIRECT	GO:0000981	RNA polymerase II transcription factor activity, sequence-specific DNA binding	0.0160381	ZNF518B, FOXL1, FOXA2, ELF5, FOXA1, FOXO1, FOXI2, ETS1, JUN, ETS2, PCBP1, SP4, ETV1, TFAP2A, TFAP2D, TFAP2C, RUNX1, NFIA, NFIB, PITX2	851	153	11618	21.5216
GOTERM_MF_DIRECT	GO:0001085	RNA polymerase II transcription factor binding	0.0165371	GATA5, GATA3, TRPS1, ZFPM2	851	8	11618	22.116
GOTERM_MF_DIRECT	GO:0004860	protein kinase inhibitor activity	0.0187497	FLRT2, BGN, LRTM1, LRRTM1, LRRC4C, DCN, TRIB2, TRIB1	851	38	11618	24.7015
GOTERM_MF_DIRECT	GO:0005539	glycosaminoglycan binding	0.0234753	BGN, TGFBR2, DCN, SHH	851	9	11618	29.9577
GOTERM_MF_DIRECT	GO:0045499	chemorepellent activity	0.0322806	FLRT2, SEMA6A, SEMA3E, SEMA3D, EFNA5, NRG1	851	25	11618	38.85
GOTERM_MF_DIRECT	GO:0070888	E-box binding	0.0376406	HAND2, GATA3, PTF1A, ZEB1, ARNTL, MYC	851	26	11618	43.7348
GOTERM_MF_DIRECT	GO:0042813	Wnt-activated receptor activity	0.0456092	FZD8, FZD10, SFRP2, FZD1, FZD4	851	19	11618	50.3278
GOTERM_MF_DIRECT	GO:0005021	vascular endothelial growth factor-activated receptor activity	0.0460808	NRP2, NRP1, PDGFRA	851	5	11618	50.6945
GOTERM_MF_DIRECT	GO:0008201	heparin binding	0.0483485	FGFR1, LPL, APOB, RSPO2, ADAMTS15, HSD17B12, FGFRL1, CCDC80, PTCH1, LIPI, THBS1, ADAMTS5	851	86	11618	52.4224
GOTERM_MF_DIRECT	GO:0017017	MAP kinase tyrosine/serine/threonine phosphatase activity	0.0521857	DUSP5, DUSP1, DUSP10, DUSP6	851	12	11618	55.2183
GOTERM_MF_DIRECT	GO:0001228	transcriptional activator activity, RNA polymerase II transcription regulatory region sequence-specific binding	0.0532709	BARX2, MSX1, GATA5, GATA3, ELF5, TRPS1, FOXF1, FOXA1, GRHL3, RUNX1, ALX4	851	77	11618	55.9807
GOTERM_MF_DIRECT	GO:0017147	Wnt-protein binding	0.0538264	FZD8, FZD10, SFRP2, FZD1, FZD4	851	20	11618	56.3662
GOTERM_MF_DIRECT	GO:0003677	DNA binding	0.0573677	IER2, TSHZ3, SSH1, ONECUT1, NOSTRIN, ZEB2, SPO11, ZEB1, BANF2, TLR8, OTP, GTF2A1, ZC3H12A, BCL3, NFATC4, NFATC2, FBXO21, RUNX1, MYC, LHX9, DNAJC1, KDM5C, RFX8, ASXL3, EGR3, SATB2, ZBTB20, EGR2, TBX3, SWAP70, ARID5B, EOMES, ZHX2, TNP1, MBD5, POLR3A, ARNTL, LIG4, WRN, PPARGC1A, CENPW, PRDM2, SMARCA1, TNFAIP3, TBX18, NFIB, C1D	851	497	11618	58.751
GOTERM_MF_DIRECT	GO:0035326	enhancer binding	0.0658217	TIPARP, LEF1, SOX9	851	6	11618	63.9615
GOTERM_MF_DIRECT	GO:0004725	protein tyrosine phosphatase activity	0.0659123	DUSP5, PTPRC, DUSP26, DUSP1, SSH1, UBASH3B, PTPRZ1, DUSP10, PTPN1, CDKN3, DUSP6	851	80	11618	64.0138
GOTERM_MF_DIRECT	GO:0003723	RNA binding	0.0732187	RBFOX1, ZMAT1, NANOS3, CSTF2, ELAVL4, MRM1, YTHDF3, CTIF, SMNDC1, ATXN1, NABP1, PRDM14, DCP2, MEX3C, ZNF385D, CELF2, QKI, LSM3, MRPL39, TRUB1, CWC22, C1D	851	205	11618	68.0098
GOTERM_MF_DIRECT	GO:0001158	enhancer sequence-specific DNA binding	0.0774968	GATA5, GATA3, SOX9, ISL1	851	14	11618	70.1532
GOTERM_MF_DIRECT	GO:0000980	RNA polymerase II distal enhancer sequence-specific DNA binding	0.082972	BACH2, JUN, CREB1, SIX3, NR5A2, PBX3, MSC, GZF1	851	52	11618	72.701
GOTERM_MF_DIRECT	GO:0004872	receptor activity	0.0855297	PVR, OGFRL1, MED30, CADM1, NECTIN3, STRA6, TLR5, EDAR, ITGB1, CD180, GFRA2	851	84	11618	73.8203
GOTERM_MF_DIRECT	GO:0030552	cAMP binding	0.0918081	PDE2A, PRKAR1B, RAPGEF4, HCN4	851	15	11618	76.3888
GOTERM_MF_DIRECT	GO:0003707	steroid hormone receptor activity	0.0993013	THRB, NR4A2, RARB, RORA, NR2F2, NR5A2, NR2C2	851	44	11618	79.1462
