# Supplementary material for: Identification and Comparative Analysis of Long Non-coding RNAs in High- and Low-Fecundity Goat Ovaries During Estrus
Source: Front Genet. 2021 Jun 25;12:648158. doi: 10.3389/fgene.2021.648158 (PMC8267794; doi:10.3389/fgene.2021.648158)
Supplement: Supplementary File 5 — GO enrichment analysis of target genes co-located with the DElncRNAs. (XLSX) [file Table_5.XLSX]

## Sheet: Sheet1
Category	GO.ID	Term	list	Total	Pvalue	FDR	Gene
BP	GO:0003257	positive regulation of transcription from RNA polymerase II promoter involved in myocardial precursor cell differentiation	1	4	0.0017	0.0800471	ENSCHIG00000011143
BP	GO:1901228	positive regulation of transcription from RNA polymerase II promoter involved in heart development	1	5	0.0022	0.0800471	ENSCHIG00000011143
CC	GO:0031981	nuclear lumen	6	2667	0.0025	0.0800471	ENSCHIG00000007994；ENSCHIG00000011143；ENSCHIG00000015343； ENSCHIG00000018496；ENSCHIG00000023450；ENSCHIG00000026088；
BP	GO:0003256	regulation of transcription from RNA polymerase II promoter involved in myocardial precursor cell differentiation	1	7	0.003	0.0800471	ENSCHIG00000011143
BP	GO:2000270	negative regulation of fibroblast apoptotic process	1	7	0.003	0.0800471	ENSCHIG00000015343
MF	GO:1990226	histone methyltransferase binding	1	4	0.0032	0.0800471	ENSCHIG00000023450
CC	GO:0070761	pre-snoRNP complex	1	5	0.0036	0.0800471	ENSCHIG00000023450
CC	GO:0031974	membrane-enclosed lumen	6	2859	0.0036	0.0800471	ENSCHIG00000007994,ENSCHIG00000011143,ENSCHIG00000015343,ENSCHIG00000018496 ,ENSCHIG00000023450,ENSCHIG00000026088
CC	GO:0043233	organelle lumen	6	2859	0.0036	0.0800471	ENSCHIG00000007994,ENSCHIG00000011143,ENSCHIG00000015343,ENSCHIG00000018496 ,ENSCHIG00000023450,ENSCHIG00000026088
CC	GO:0070013	intracellular organelle lumen	6	2859	0.0036	0.0800471	ENSCHIG00000007994,ENSCHIG00000011143,ENSCHIG00000015343,ENSCHIG00000018496 ,ENSCHIG00000023450,ENSCHIG00000026088
MF	GO:1990756	protein binding, bridging involved in substrate recognition for ubiquitination	1	5	0.0041	0.0800471	ENSCHIG00000021973
CC	GO:0044428	nuclear part	6	2923	0.0041	0.0800471	ENSCHIG00000007994,ENSCHIG00000011143,ENSCHIG00000015343,ENSCHIG00000018496 ,ENSCHIG00000023450,ENSCHIG00000026088
BP	GO:0060379	cardiac muscle cell myoblast differentiation	1	10	0.0043	0.0800471	ENSCHIG00000011143
BP	GO:0051443	positive regulation of ubiquitin-protein transferase activity	1	12	0.0052	0.0800471	ENSCHIG00000021973
BP	GO:1901213	regulation of transcription from RNA polymerase II promoter involved in heart development	1	12	0.0052	0.0800471	ENSCHIG00000011143
BP	GO:0140112	extracellular vesicle biogenesis	1	13	0.0056	0.0800471	ENSCHIG00000021973
BP	GO:2000269	regulation of fibroblast apoptotic process	1	13	0.0056	0.0800471	ENSCHIG00000015343
BP	GO:0010002	cardioblast differentiation	1	15	0.0065	0.0831316	ENSCHIG00000011143
BP	GO:0044346	fibroblast apoptotic process	1	15	0.0065	0.0831316	ENSCHIG00000015343
CC	GO:0010369	chromocenter	1	11	0.008	0.0972	ENSCHIG00000026088
CC	GO:0005732	small nucleolar ribonucleoprotein complex	1	12	0.0087	0.100671	ENSCHIG00000023450
BP	GO:0051438	regulation of ubiquitin-protein transferase activity	1	25	0.0108	0.119291	ENSCHIG00000021973
MF	GO:0030515	snoRNA binding	1	14	0.0113	0.119387	ENSCHIG00000023450
MF	GO:0017134	fibroblast growth factor binding	1	15	0.0121	0.122512	ENSCHIG00000015343
CC	GO:0016607	nuclear speck	2	251	0.0131	0.127332	ENSCHIG00000015343,ENSCHIG00000026088
CC	GO:0000785	chromatin	2	315	0.0202	0.188792	ENSCHIG00000011143,ENSCHIG00000026088
CC	GO:0015030	Cajal body	1	29	0.021	0.189	ENSCHIG00000026088
CC	GO:0005634	nucleus	6	4031	0.0246	0.213493	ENSCHIG00000007994,ENSCHIG00000011143,ENSCHIG00000015343,ENSCHIG00000018496,ENSCHIG00000023450,ENSCHIG00000026088
MF	GO:0001102	RNA polymerase II activating transcription factor binding	1	32	0.0257	0.215348	ENSCHIG00000011143
BP	GO:0045445	myoblast differentiation	1	65	0.0279	0.22599	ENSCHIG00000011143
CC	GO:0030529	intracellular ribonucleoprotein complex	2	385	0.0295	0.231242	ENSCHIG00000015343,ENSCHIG00000023450
BP	GO:0031398	positive regulation of protein ubiquitination	1	76	0.0325	0.246115	ENSCHIG00000021973
CC	GO:0045171	intercellular bridge	1	49	0.0352	0.246115	ENSCHIG00000018496
BP	GO:0051173	positive regulation of nitrogen compound metabolic process	3	2030	0.0355	0.246115	ENSCHIG00000007994,ENSCHIG00000011143,ENSCHIG00000021973
CC	GO:1990904	ribonucleoprotein complex	2	425	0.0355	0.246115	ENSCHIG00000015343,ENSCHIG00000023450
BP	GO:0035051	cardiocyte differentiation	1	86	0.0368	0.246115	ENSCHIG00000011143
BP	GO:1903322	positive regulation of protein modification by small protein conjugation or removal	1	91	0.0389	0.246115	ENSCHIG00000021973
BP	GO:0031325	positive regulation of cellular metabolic process	3	2111	0.0396	0.246115	ENSCHIG00000007994,ENSCHIG00000011143,ENSCHIG00000021973
BP	GO:0010604	positive regulation of macromolecule metabolic process	3	2129	0.0406	0.246115	ENSCHIG00000007994,ENSCHIG00000011143,ENSCHIG00000021973
MF	GO:0033613	activating transcription factor binding	1	52	0.0415	0.246115	ENSCHIG00000011143
CC	GO:1903561	extracellular vesicle	1	60	0.043	0.246115	ENSCHIG00000021973
BP	GO:0045944	positive regulation of transcription from RNA polymerase II promoter	2	839	0.0438	0.246115	ENSCHIG00000007994,ENSCHIG00000011143
CC	GO:0043230	extracellular organelle	1	63	0.0451	0.246115	ENSCHIG00000021973
CC	GO:0044446	intracellular organelle part	6	4532	0.0463	0.246115	ENSCHIG00000007994,ENSCHIG00000011143,ENSCHIG00000015343,ENSCHIG00000018496,ENSCHIG00000023450,ENSCHIG00000026088
MF	GO:0030674	protein binding, bridging	1	59	0.047	0.246115	ENSCHIG00000021973
BP	GO:0009893	positive regulation of metabolic process	3	2260	0.0479	0.246115	ENSCHIG00000007994,ENSCHIG00000011143,ENSCHIG00000021973
MF	GO:0000980	RNA polymerase II distal enhancer sequence-specific DNA binding	1	61	0.0486	0.246115	ENSCHIG00000011143
CC	GO:0043227	membrane-bounded organelle	7	6284	0.0518	0.246115	ENSCHIG00000007994,ENSCHIG00000011143,ENSCHIG00000015343,ENSCHIG00000018496,ENSCHIG00000021973,ENSCHIG00000023450,ENSCHIG00000026088
CC	GO:0016604	nuclear body	2	537	0.0545	0.246115	ENSCHIG00000015343,ENSCHIG00000026088
CC	GO:0044422	organelle part	6	4691	0.0556	0.246115	ENSCHIG00000007994,ENSCHIG00000011143,ENSCHIG00000015343,ENSCHIG00000018496,ENSCHIG00000023450,ENSCHIG00000026088
MF	GO:0060090	molecular adaptor activity	1	71	0.0563	0.246115	ENSCHIG00000021973
CC	GO:0044427	chromosomal part	2	547	0.0563	0.246115	ENSCHIG00000011143,ENSCHIG00000026088
BP	GO:0048863	stem cell differentiation	1	138	0.0585	0.246115	ENSCHIG00000011143
MF	GO:0001158	enhancer sequence-specific DNA binding	1	76	0.0602	0.246115	ENSCHIG00000011143
BP	GO:0031396	regulation of protein ubiquitination	1	144	0.061	0.246115	ENSCHIG00000021973
MF	GO:0000981	RNA polymerase II transcription factor activity, sequence-specific DNA binding	2	519	0.0612	0.246115	ENSCHIG00000007994,ENSCHIG00000011143
MF	GO:0019838	growth factor binding	1	80	0.0633	0.246115	ENSCHIG00000015343
MF	GO:0000977	RNA polymerase II regulatory region sequence-specific DNA binding	2	535	0.0646	0.246115	ENSCHIG00000007994,ENSCHIG00000011143
MF	GO:0001012	RNA polymerase II regulatory region DNA binding	2	536	0.0648	0.246115	ENSCHIG00000007994,ENSCHIG00000011143
MF	GO:0035326	enhancer binding	1	83	0.0656	0.246115	ENSCHIG00000011143
CC	GO:0005694	chromosome	2	599	0.0663	0.246115	ENSCHIG00000011143,ENSCHIG00000026088
CC	GO:0005730	nucleolus	2	603	0.0671	0.246115	ENSCHIG00000018496,ENSCHIG00000023450
CC	GO:0043228	non-membrane-bounded organelle	4	2386	0.0694	0.246115	ENSCHIG00000011143,ENSCHIG00000018496,ENSCHIG00000023450,ENSCHIG00000026088
CC	GO:0043232	intracellular non-membrane-bounded organelle	4	2386	0.0694	0.246115	ENSCHIG00000011143,ENSCHIG00000018496,ENSCHIG00000023450,ENSCHIG00000026088
BP	GO:1903320	regulation of protein modification by small protein conjugation or removal	1	168	0.0709	0.246115	ENSCHIG00000021973
BP	GO:0045893	positive regulation of transcription, DNA-templated	2	1091	0.0712	0.246115	ENSCHIG00000007994,ENSCHIG00000011143
BP	GO:1902680	positive regulation of RNA biosynthetic process	2	1091	0.0712	0.246115	ENSCHIG00000007994,ENSCHIG00000011143
BP	GO:1903508	positive regulation of nucleic acid-templated transcription	2	1091	0.0712	0.246115	ENSCHIG00000007994,ENSCHIG00000011143
CC	GO:0005681	spliceosomal complex	1	101	0.0714	0.246115	ENSCHIG00000015343
MF	GO:0003676	nucleic acid binding	3	1301	0.0717	0.246115	ENSCHIG00000007994,ENSCHIG00000011143,ENSCHIG00000023450
MF	GO:0000976	transcription regulatory region sequence-specific DNA binding	2	568	0.072	0.246115	ENSCHIG00000007994,ENSCHIG00000011143
MF	GO:0001085	RNA polymerase II transcription factor binding	1	95	0.0748	0.246115	ENSCHIG00000011143
MF	GO:0003700	DNA binding transcription factor activity	2	587	0.0763	0.246115	ENSCHIG00000007994,ENSCHIG00000011143
BP	GO:0003007	heart morphogenesis	1	182	0.0766	0.246115	ENSCHIG00000011143
BP	GO:0051254	positive regulation of RNA metabolic process	2	1143	0.0775	0.246115	ENSCHIG00000007994,ENSCHIG00000011143
MF	GO:1990837	sequence-specific double-stranded DNA binding	2	594	0.0779	0.246115	ENSCHIG00000007994,ENSCHIG00000011143
CC	GO:0044421	extracellular region part	2	658	0.0784	0.246115	ENSCHIG00000018496,ENSCHIG00000021973
CC	GO:0001650	fibrillar center	1	112	0.079	0.246115	ENSCHIG00000023450
MF	GO:0003690	double-stranded DNA binding	2	636	0.088	0.267007	ENSCHIG00000007994,ENSCHIG00000011143
BP	GO:0010557	positive regulation of macromolecule biosynthetic process	2	1248	0.0909	0.267007	ENSCHIG00000007994,ENSCHIG00000011143
MF	GO:0000975	regulatory region DNA binding	2	649	0.0912	0.267007	ENSCHIG00000007994,ENSCHIG00000011143
MF	GO:0001067	regulatory region nucleic acid binding	2	649	0.0912	0.267007	ENSCHIG00000007994,ENSCHIG00000011143
MF	GO:0044212	transcription regulatory region DNA binding	2	649	0.0912	0.267007	ENSCHIG00000007994,ENSCHIG00000011143
CC	GO:0044452	nucleolar part	1	132	0.0925	0.267589	ENSCHIG00000023450
BP	GO:0045935	positive regulation of nucleobase-containing compound metabolic process	2	1274	0.0944	0.269873	ENSCHIG00000007994,ENSCHIG00000011143
BP	GO:0031328	positive regulation of cellular biosynthetic process	2	1288	0.0962	0.270849	ENSCHIG00000007994,ENSCHIG00000011143
CC	GO:0043229	intracellular organelle	7	6876	0.0973	0.270849	ENSCHIG00000007994,ENSCHIG00000011143,ENSCHIG00000015343,ENSCHIG00000018496,ENSCHIG00000021973,ENSCHIG00000023450,ENSCHIG00000026088
BP	GO:0009891	positive regulation of biosynthetic process	2	1307	0.0988	0.270849	ENSCHIG00000007994,ENSCHIG00000011143
BP	GO:0006357	regulation of transcription from RNA polymerase II promoter	2	1310	0.0992	0.270849	ENSCHIG00000007994,ENSCHIG00000011143
CC	GO:0005576	extracellular region	2	764	0.1018	0.273709	ENSCHIG00000018496,ENSCHIG00000021973
CC	GO:0044451	nucleoplasm part	2	767	0.1025	0.273709	ENSCHIG00000015343,ENSCHIG00000026088
BP	GO:0006366	transcription from RNA polymerase II promoter	2	1346	0.1041	0.27496	ENSCHIG00000007994,ENSCHIG00000011143
BP	GO:0010628	positive regulation of gene expression	2	1354	0.1053	0.275139	ENSCHIG00000007994,ENSCHIG00000011143
BP	GO:0042692	muscle cell differentiation	1	262	0.1088	0.28126	ENSCHIG00000011143
CC	GO:0043226	organelle	7	7054	0.1163	0.296662	ENSCHIG00000007994,ENSCHIG00000011143,ENSCHIG00000015343,ENSCHIG00000018496,ENSCHIG00000021973,ENSCHIG00000023450,ENSCHIG00000026088
MF	GO:0043565	sequence-specific DNA binding	2	750	0.1172	0.296662	ENSCHIG00000007994,ENSCHIG00000011143
BP	GO:0051171	regulation of nitrogen compound metabolic process	3	3192	0.1226	0.307132	ENSCHIG00000007994,ENSCHIG00000011143,ENSCHIG00000021973
CC	GO:0098687	chromosomal region	1	180	0.1242	0.307965	ENSCHIG00000026088
MF	GO:0140110	transcription regulator activity	2	783	0.1262	0.309764	ENSCHIG00000007994,ENSCHIG00000011143
BP	GO:0080090	regulation of primary metabolic process	3	3277	0.1314	0.319268	ENSCHIG00000007994,ENSCHIG00000011143,ENSCHIG00000021973
MF	GO:1901363	heterocyclic compound binding	3	1666	0.1327	0.319268	ENSCHIG00000007994,ENSCHIG00000011143,ENSCHIG00000023450
BP	GO:0060255	regulation of macromolecule metabolic process	3	3326	0.1366	0.321578	ENSCHIG00000007994,ENSCHIG00000011143,ENSCHIG00000021973
BP	GO:0051347	positive regulation of transferase activity	1	337	0.1383	0.321578	ENSCHIG00000021973
MF	GO:0097159	organic cyclic compound binding	3	1708	0.1408	0.321578	ENSCHIG00000007994,ENSCHIG00000011143,ENSCHIG00000023450
BP	GO:0048522	positive regulation of cellular process	3	3367	0.1411	0.321578	ENSCHIG00000007994,ENSCHIG00000011143,ENSCHIG00000021973
BP	GO:0031323	regulation of cellular metabolic process	3	3370	0.1414	0.321578	ENSCHIG00000007994,ENSCHIG00000011143,ENSCHIG00000021973
BP	GO:0050794	regulation of cellular process	4	5661	0.1416	0.321578	ENSCHIG00000007994,ENSCHIG00000011143,ENSCHIG00000015343,ENSCHIG00000021973
BP	GO:0007507	heart development	1	364	0.1487	0.332689	ENSCHIG00000011143
BP	GO:0016567	protein ubiquitination	1	367	0.1499	0.332689	ENSCHIG00000021973
CC	GO:0000790	nuclear chromatin	1	221	0.1506	0.332689	ENSCHIG00000011143
MF	GO:0005515	protein binding	5	4062	0.1634	0.354146	ENSCHIG00000011143,ENSCHIG00000015343,ENSCHIG00000021973,ENSCHIG00000023450,ENSCHIG00000026088
BP	GO:0032446	protein modification by small protein conjugation	1	403	0.1636	0.354146	ENSCHIG00000021973
BP	GO:0019222	regulation of metabolic process	3	3588	0.1665	0.354146	ENSCHIG00000007994,ENSCHIG00000011143,ENSCHIG00000021973
BP	GO:0061061	muscle structure development	1	411	0.1666	0.354146	ENSCHIG00000011143
MF	GO:0005488	binding	6	5485	0.1676	0.354146	ENSCHIG00000007994,ENSCHIG00000011143,ENSCHIG00000015343,ENSCHIG00000021973,ENSCHIG00000023450,ENSCHIG00000026088
BP	GO:0006355	regulation of transcription, DNA-templated	2	1797	0.1727	0.356128	ENSCHIG00000007994,ENSCHIG00000011143
BP	GO:1903506	regulation of nucleic acid-templated transcription	2	1802	0.1736	0.356128	ENSCHIG00000007994,ENSCHIG00000011143
BP	GO:2001141	regulation of RNA biosynthetic process	2	1807	0.1744	0.356128	ENSCHIG00000007994,ENSCHIG00000011143
CC	GO:0043231	intracellular membrane-bounded organelle	6	5867	0.1744	0.356128	ENSCHIG00000007994,ENSCHIG00000011143,ENSCHIG00000015343,ENSCHIG00000018496,ENSCHIG00000023450,ENSCHIG00000026088
CC	GO:0005654	nucleoplasm	3	2084	0.1789	0.360154	ENSCHIG00000007994,ENSCHIG00000015343,ENSCHIG00000026088
BP	GO:0006351	transcription, DNA-templated	2	1844	0.1805	0.360154	ENSCHIG00000007994,ENSCHIG00000011143
BP	GO:0097659	nucleic acid-templated transcription	2	1849	0.1813	0.360154	ENSCHIG00000007994,ENSCHIG00000011143
BP	GO:0032774	RNA biosynthetic process	2	1855	0.1823	0.360154	ENSCHIG00000007994,ENSCHIG00000011143
MF	GO:0003677	DNA binding	2	989	0.1863	0.363729	ENSCHIG00000007994,ENSCHIG00000011143
BP	GO:0050789	regulation of biological process	4	6078	0.1881	0.363729	ENSCHIG00000007994,ENSCHIG00000011143,ENSCHIG00000015343,ENSCHIG00000021973
BP	GO:0048518	positive regulation of biological process	3	3766	0.1886	0.363729	ENSCHIG00000007994,ENSCHIG00000011143,ENSCHIG00000021973
BP	GO:0070647	protein modification by small protein conjugation or removal	1	479	0.192	0.36737	ENSCHIG00000021973
BP	GO:0051252	regulation of RNA metabolic process	2	1942	0.197	0.373992	ENSCHIG00000007994,ENSCHIG00000011143
BP	GO:0051338	regulation of transferase activity	1	513	0.2045	0.384688	ENSCHIG00000021973
BP	GO:0034654	nucleobase-containing compound biosynthetic process	2	1993	0.2058	0.384688	ENSCHIG00000007994,ENSCHIG00000011143
BP	GO:0018130	heterocycle biosynthetic process	2	2023	0.211	0.388252	ENSCHIG00000007994,ENSCHIG00000011143
BP	GO:0019438	aromatic compound biosynthetic process	2	2026	0.2115	0.388252	ENSCHIG00000007994,ENSCHIG00000011143
BP	GO:0043066	negative regulation of apoptotic process	1	535	0.2125	0.388252	ENSCHIG00000015343
CC	GO:0044454	nuclear chromosome part	1	329	0.2168	0.389687	ENSCHIG00000011143
BP	GO:0043069	negative regulation of programmed cell death	1	550	0.218	0.389687	ENSCHIG00000015343
BP	GO:2000112	regulation of cellular macromolecule biosynthetic process	2	2067	0.2187	0.389687	ENSCHIG00000007994,ENSCHIG00000011143
BP	GO:1901362	organic cyclic compound biosynthetic process	2	2073	0.2197	0.389687	ENSCHIG00000007994,ENSCHIG00000011143
BP	GO:0010556	regulation of macromolecule biosynthetic process	2	2122	0.2284	0.402183	ENSCHIG00000007994,ENSCHIG00000011143
BP	GO:0019219	regulation of nucleobase-containing compound metabolic process	2	2142	0.2319	0.403754	ENSCHIG00000007994,ENSCHIG00000011143
CC	GO:0000228	nuclear chromosome	1	356	0.2327	0.403754	ENSCHIG00000011143
BP	GO:0060548	negative regulation of cell death	1	596	0.2344	0.403754	ENSCHIG00000015343
MF	GO:0001228	transcriptional activator activity, RNA polymerase II transcription regulatory region sequence-specific binding	1	325	0.2367	0.403754	ENSCHIG00000007994
BP	GO:0065007	biological regulation	4	6443	0.2376	0.403754	ENSCHIG00000007994,ENSCHIG00000011143,ENSCHIG00000015343,ENSCHIG00000021973
BP	GO:0043085	positive regulation of catalytic activity	1	614	0.2408	0.404218	ENSCHIG00000021973
BP	GO:0031326	regulation of cellular biosynthetic process	2	2194	0.2412	0.404218	ENSCHIG00000007994,ENSCHIG00000011143
BP	GO:0009889	regulation of biosynthetic process	2	2228	0.2473	0.411602	ENSCHIG00000007994,ENSCHIG00000011143
BP	GO:0016070	RNA metabolic process	2	2258	0.2528	0.417894	ENSCHIG00000007994,ENSCHIG00000011143
MF	GO:0008134	transcription factor binding	1	354	0.2553	0.419175	ENSCHIG00000011143
BP	GO:0044271	cellular nitrogen compound biosynthetic process	2	2286	0.2579	0.420602	ENSCHIG00000007994,ENSCHIG00000011143
MF	GO:0003723	RNA binding	1	362	0.2604	0.421848	ENSCHIG00000023450
CC	GO:0005768	endosome	1	419	0.2686	0.427804	ENSCHIG00000021973
BP	GO:0010468	regulation of gene expression	2	2347	0.269	0.427804	ENSCHIG00000007994,ENSCHIG00000011143
BP	GO:0009887	animal organ morphogenesis	1	704	0.272	0.427804	ENSCHIG00000011143
BP	GO:0072359	circulatory system development	1	706	0.2727	0.427804	ENSCHIG00000011143
BP	GO:0044260	cellular macromolecule metabolic process	3	4370	0.2739	0.427804	ENSCHIG00000007994,ENSCHIG00000011143,ENSCHIG00000021973
CC	GO:0005622	intracellular	7	7982	0.2764	0.427804	ENSCHIG00000007994,ENSCHIG00000011143,ENSCHIG00000015343,ENSCHIG00000018496,ENSCHIG00000021973,ENSCHIG00000023450,ENSCHIG00000026088
CC	GO:0044424	intracellular part	7	7982	0.2764	0.427804	ENSCHIG00000007994,ENSCHIG00000011143,ENSCHIG00000015343,ENSCHIG00000018496,ENSCHIG00000021973,ENSCHIG00000023450,ENSCHIG00000026088
BP	GO:0034645	cellular macromolecule biosynthetic process	2	2408	0.2803	0.431094	ENSCHIG00000007994,ENSCHIG00000011143
BP	GO:0031401	positive regulation of protein modification process	1	737	0.2832	0.432815	ENSCHIG00000021973
BP	GO:0015031	protein transport	1	759	0.2906	0.441349	ENSCHIG00000021973
BP	GO:0009059	macromolecule biosynthetic process	2	2475	0.2928	0.441928	ENSCHIG00000007994,ENSCHIG00000011143
BP	GO:0015833	peptide transport	1	787	0.3	0.45	ENSCHIG00000021973
BP	GO:0042886	amide transport	1	800	0.3043	0.45365	ENSCHIG00000021973
BP	GO:0090304	nucleic acid metabolic process	2	2570	0.3106	0.460218	ENSCHIG00000007994,ENSCHIG00000011143
BP	GO:0045184	establishment of protein localization	1	839	0.3171	0.467002	ENSCHIG00000021973
BP	GO:0044093	positive regulation of molecular function	1	859	0.3236	0.47174	ENSCHIG00000021973
BP	GO:0042981	regulation of apoptotic process	1	861	0.3242	0.47174	ENSCHIG00000015343
BP	GO:0043170	macromolecule metabolic process	3	4701	0.3267	0.472548	ENSCHIG00000007994,ENSCHIG00000011143,ENSCHIG00000021973
BP	GO:0043067	regulation of programmed cell death	1	878	0.3297	0.474066	ENSCHIG00000015343
BP	GO:0010467	gene expression	2	2718	0.3387	0.484142	ENSCHIG00000007994,ENSCHIG00000011143
BP	GO:0032270	positive regulation of cellular protein metabolic process	1	938	0.3487	0.489631	ENSCHIG00000021973
BP	GO:0006139	nucleobase-containing compound metabolic process	2	2771	0.3488	0.489631	ENSCHIG00000007994,ENSCHIG00000011143
BP	GO:0071705	nitrogen compound transport	1	941	0.3497	0.489631	ENSCHIG00000021973
BP	GO:0010941	regulation of cell death	1	944	0.3506	0.489631	ENSCHIG00000015343
BP	GO:0048870	cell motility	1	972	0.3594	0.491074	ENSCHIG00000007994
BP	GO:0051674	localization of cell	1	972	0.3594	0.491074	ENSCHIG00000007994
BP	GO:0006807	nitrogen compound metabolic process	3	4898	0.36	0.491074	ENSCHIG00000007994,ENSCHIG00000011143,ENSCHIG00000021973
BP	GO:0046483	heterocycle metabolic process	2	2838	0.3616	0.491074	ENSCHIG00000007994,ENSCHIG00000011143
BP	GO:0044249	cellular biosynthetic process	2	2839	0.3618	0.491074	ENSCHIG00000007994,ENSCHIG00000011143
BP	GO:0006725	cellular aromatic compound metabolic process	2	2860	0.3658	0.491074	ENSCHIG00000007994,ENSCHIG00000011143
BP	GO:0050790	regulation of catalytic activity	1	993	0.3659	0.491074	ENSCHIG00000021973
BP	GO:1901576	organic substance biosynthetic process	2	2870	0.3678	0.491074	ENSCHIG00000007994,ENSCHIG00000011143
BP	GO:0006915	apoptotic process	1	1016	0.3729	0.493264	ENSCHIG00000015343
BP	GO:0051247	positive regulation of protein metabolic process	1	1018	0.3735	0.493264	ENSCHIG00000021973
BP	GO:0009058	biosynthetic process	2	2914	0.3762	0.494144	ENSCHIG00000007994,ENSCHIG00000011143
BP	GO:0012501	programmed cell death	1	1044	0.3814	0.497825	ENSCHIG00000015343
BP	GO:1901360	organic cyclic compound metabolic process	2	2950	0.3831	0.497825	ENSCHIG00000007994,ENSCHIG00000011143
BP	GO:0040011	locomotion	1	1089	0.3949	0.510429	ENSCHIG00000007994
BP	GO:0071702	organic substance transport	1	1111	0.4014	0.514904	ENSCHIG00000021973
BP	GO:0031399	regulation of protein modification process	1	1115	0.4026	0.514904	ENSCHIG00000021973
BP	GO:0008219	cell death	1	1123	0.405	0.515084	ENSCHIG00000015343
BP	GO:0044238	primary metabolic process	3	5174	0.4085	0.515084	ENSCHIG00000007994,ENSCHIG00000011143,ENSCHIG00000021973
BP	GO:0034641	cellular nitrogen compound metabolic process	2	3085	0.4091	0.515084	ENSCHIG00000007994,ENSCHIG00000011143
BP	GO:0006928	movement of cell or subcellular component	1	1175	0.4201	0.526208	ENSCHIG00000007994
BP	GO:0044237	cellular metabolic process	3	5334	0.4376	0.545317	ENSCHIG00000007994,ENSCHIG00000011143,ENSCHIG00000021973
BP	GO:0051179	localization	2	3279	0.4465	0.553569	ENSCHIG00000007994,ENSCHIG00000021973
BP	GO:0071704	organic substance metabolic process	3	5430	0.4553	0.561614	ENSCHIG00000007994,ENSCHIG00000011143,ENSCHIG00000021973
CC	GO:0031410	cytoplasmic vesicle	1	820	0.4652	0.569646	ENSCHIG00000021973
CC	GO:0097708	intracellular vesicle	1	823	0.4665	0.569646	ENSCHIG00000021973
BP	GO:0008104	protein localization	1	1353	0.4697	0.570685	ENSCHIG00000021973
BP	GO:0065009	regulation of molecular function	1	1448	0.4948	0.598191	ENSCHIG00000021973
BP	GO:0008152	metabolic process	3	5667	0.4997	0.598522	ENSCHIG00000007994,ENSCHIG00000011143,ENSCHIG00000021973
CC	GO:0031982	vesicle	1	904	0.5	0.598522	ENSCHIG00000021973
BP	GO:0032268	regulation of cellular protein metabolic process	1	1502	0.5087	0.605951	ENSCHIG00000021973
BP	GO:0033036	macromolecule localization	1	1515	0.512	0.606907	ENSCHIG00000021973
BP	GO:0044085	cellular component biogenesis	1	1591	0.531	0.626374	ENSCHIG00000021973
BP	GO:0051246	regulation of protein metabolic process	1	1632	0.541	0.635087	ENSCHIG00000021973
BP	GO:0009653	anatomical structure morphogenesis	1	1721	0.5621	0.656684	ENSCHIG00000011143
BP	GO:0009987	cellular process	4	8224	0.6308	0.733347	ENSCHIG00000007994,ENSCHIG00000011143,ENSCHIG00000015343,ENSCHIG00000021973
BP	GO:0006464	cellular protein modification process	1	2084	0.6409	0.733347	ENSCHIG00000021973
BP	GO:0036211	protein modification process	1	2084	0.6409	0.733347	ENSCHIG00000021973
BP	GO:0048513	animal organ development	1	2122	0.6485	0.733347	ENSCHIG00000011143
CC	GO:0044464	cell part	7	9028	0.6547	0.733347	ENSCHIG00000007994,ENSCHIG00000011143,ENSCHIG00000015343,ENSCHIG00000018496,ENSCHIG00000021973,ENSCHIG00000023450,ENSCHIG00000026088
BP	GO:0006810	transport	1	2159	0.6557	0.733347	ENSCHIG00000021973
MF	GO:0042802	identical protein binding	1	1205	0.6567	0.733347	ENSCHIG00000026088
CC	GO:0005623	cell	7	9032	0.6567	0.733347	ENSCHIG00000007994,ENSCHIG00000011143,ENSCHIG00000015343,ENSCHIG00000018496,ENSCHIG00000021973,ENSCHIG00000023450,ENSCHIG00000026088
BP	GO:0043412	macromolecule modification	1	2169	0.6577	0.733347	ENSCHIG00000021973
CC	GO:0032991	macromolecular complex	2	2820	0.6579	0.733347	ENSCHIG00000015343,ENSCHIG00000023450
BP	GO:0051234	establishment of localization	1	2271	0.677	0.751192	ENSCHIG00000021973
BP	GO:0030154	cell differentiation	1	2320	0.686	0.757718	ENSCHIG00000011143
MF	GO:0019899	enzyme binding	1	1320	0.6933	0.762316	ENSCHIG00000023450
BP	GO:0048869	cellular developmental process	1	2446	0.7083	0.775301	ENSCHIG00000011143
BP	GO:0044267	cellular protein metabolic process	1	2563	0.7279	0.793183	ENSCHIG00000021973
BP	GO:0048731	system development	1	2860	0.7733	0.837324	ENSCHIG00000011143
BP	GO:0019538	protein metabolic process	1	2874	0.7753	0.837324	ENSCHIG00000021973
BP	GO:0048523	negative regulation of cellular process	1	2913	0.7808	0.839533	ENSCHIG00000015343
CC	GO:0012505	endomembrane system	1	1955	0.7973	0.852738	ENSCHIG00000021973
BP	GO:0007275	multicellular organism development	1	3057	0.8001	0.852738	ENSCHIG00000011143
BP	GO:0048519	negative regulation of biological process	1	3192	0.817	0.866948	ENSCHIG00000015343
CC	GO:0005829	cytosol	1	2117	0.8256	0.870803	ENSCHIG00000026088
BP	GO:1901564	organonitrogen compound metabolic process	1	3283	0.8278	0.870803	ENSCHIG00000021973
CC	GO:0005886	plasma membrane	1	2182	0.8359	0.875426	ENSCHIG00000021973
BP	GO:0048856	anatomical structure development	1	3386	0.8394	0.875426	ENSCHIG00000011143
BP	GO:0071840	cellular component organization or biogenesis	1	3471	0.8486	0.877592	ENSCHIG00000021973
CC	GO:0071944	cell periphery	1	2267	0.8487	0.877592	ENSCHIG00000021973
BP	GO:0032502	developmental process	1	3568	0.8585	0.883964	ENSCHIG00000011143
BP	GO:0032501	multicellular organismal process	1	4099	0.9046	0.927501	ENSCHIG00000011143
CC	GO:0005737	cytoplasm	3	5818	0.9101	0.92922	ENSCHIG00000007994,ENSCHIG00000021973,ENSCHIG00000026088
CC	GO:0044444	cytoplasmic part	2	4791	0.9373	0.952987	ENSCHIG00000021973,ENSCHIG00000026088
CC	GO:0016020	membrane	1	3252	0.945	0.956812	ENSCHIG00000021973
MF	GO:0003674	molecular_function	6	7386	1	1	ENSCHIG00000007994,ENSCHIG00000011143,ENSCHIG00000015343,ENSCHIG00000021973,ENSCHIG00000023450,ENSCHIG00000026088
BP	GO:0008150	biological_process	4	9228	1	1	ENSCHIG00000007994,ENSCHIG00000011143,ENSCHIG00000015343,ENSCHIG00000021973
CC	GO:0005575	cellular_component	7	9591	1	1	ENSCHIG00000007994,ENSCHIG00000011143,ENSCHIG00000015343,ENSCHIG00000018496,ENSCHIG00000021973,ENSCHIG00000023450,ENSCHIG00000026088
