# Supplementary material for: Identification and Comparative Analysis of Long Non-coding RNAs in High- and Low-Fecundity Goat Ovaries During Estrus
Source: Front Genet. 2021 Jun 25;12:648158. doi: 10.3389/fgene.2021.648158 (PMC8267794; doi:10.3389/fgene.2021.648158)
Supplement: Supplementary File 6 — KEGG enrichment analysis of target genes co-located with the all lncRNAs. (XLSX) [file Table_6.XLSX]

## Sheet: Sheet4
Category	Term	Term	PValue	Genes	List Total	Pop Hits	Pop Total	FDR
KEGG_PATHWAY	cfa04350	TGF-beta signaling pathway	3.47733e-06	BMP2, NOG, SMAD7, SMAD6, GDF6, TGFBR2, SMAD2, DCN, TGFB2, INHBB, INHBA, CDKN2B, IFNG, ID4, BMP7, THBS1, BAMBI, MYC, PITX2	444	81	6750	0.00454242
KEGG_PATHWAY	cfa04550	Signaling pathways regulating pluripotency of stem cells	7.62387e-06	WNT5A, FGFR1, ONECUT1, SOX2, MEIS1, ZIC3, CTNNB1, WNT3, HAND1, LHX5, AXIN2, MYC, PIK3R1, FZD8, BMP2, TBX3, FZD1, SMAD2, ISL1, FZD4, INHBB, INHBA, FZD10, ID4, WNT9A	444	137	6750	0.00995878
KEGG_PATHWAY	cfa05200	Pathways in cancer	1.2808e-05	GNA13, WNT5A, FGFR1, ADCY1, FGF9, ADCY8, GNAI1, MMP9, FASLG, FOXO1, ITGB1, GLI3, CXCL12, SHH, CTNNB1, TGFB2, EDNRA, CCNE1, WNT3, CDKN2B, CXCR4, BCL2, SLC2A1, CSF3R, RARB, AXIN2, RUNX1, MYC, FGF3, PIK3R1, FZD8, BMP2, PTGER4, TGFBR2, FZD1, LEF1, SMAD2, FADD, FGF21, HGF, FZD4, DAPK1, CCND1, LAMA4, FZD10, JUN, PDGFRA, PTCH1, WNT9A	444	390	6750	0.0167301
KEGG_PATHWAY	cfa05217	Basal cell carcinoma	3.24952e-05	WNT5A, FZD8, FZD10, BMP2, WNT3, FZD1, LEF1, PTCH1, WNT9A, AXIN2, GLI3, FZD4, SHH, CTNNB1	444	54	6750	0.0424409
KEGG_PATHWAY	cfa04310	Wnt signaling pathway	3.6142e-05	WNT5A, FZD8, TBL1XR1, FZD1, LEF1, FZD4, CTNNB1, DKK2, GPC4, CCND1, FZD10, DKK1, WNT3, PRICKLE1, SFRP2, JUN, NFATC4, WNT9A, RUVBL1, BAMBI, AXIN2, NFATC2, MYC	444	131	6750	0.0472027
KEGG_PATHWAY	cfa05166	HTLV-I infection	4.89388e-05	WNT5A, IL1R2, ADCY1, NRP1, ADCY8, CHEK2, TGFB2, CTNNB1, WNT3, CDKN2B, MAP3K1, SLC2A1, NFATC4, NFATC2, MYC, PIK3R1, BUB3, ANAPC1, FZD8, EGR2, CREB1, SLC25A6, TGFBR2, FZD1, SMAD2, FZD4, CCND1, FZD10, MSX1, ETS1, ETS2, JUN, PDGFRA, WNT9A	444	244	6750	0.063911
KEGG_PATHWAY	cfa04080	Neuroactive ligand-receptor interaction	9.47039e-05	OPRM1, MCHR2, PRLHR, GABRB3, THRB, TACR3, GRIK2, TRHR, SCTR, EDNRA, HRH1, AGTR2, S1PR1, GRIN2B, GALR1, NMUR2, P2RY1, HRH4, MAS1, ADRA2A, HTR5A, HTR1E, GABRP, GABRA2, GABRA1, PTGER4, NPY1R, FSHR, GRM3, SSTR2, GRIA1, MC4R, ADRA1B, PTAFR, HTR2A	444	263	6750	0.123643
KEGG_PATHWAY	cfa05205	Proteoglycans in cancer	0.00199537	WNT5A, FGFR1, FZD8, MMP9, FZD1, FASLG, TLR4, HGF, DCN, FZD4, ITGB1, TIMP3, CTNNB1, TGFB2, CCND1, FZD10, WNT3, PPP1R12A, PTCH1, WNT9A, THBS1, MYC, TWIST2, PIK3R1, SLC9A1	444	195	6750	2.57545
KEGG_PATHWAY	cfa04390	Hippo signaling pathway	0.00445068	WNT5A, FZD8, BMP2, GDF6, SOX2, TGFBR2, FZD1, LEF1, SMAD2, FZD4, CTNNB1, TGFB2, CCND1, FZD10, WNT3, DLG3, WNT9A, BMP7, AXIN2, MYC	444	151	6750	5.66048
KEGG_PATHWAY	cfa05202	Transcriptional misregulation in cancer	0.00478664	PLAT, MAF, IL1R2, CEBPB, FUT8, MMP9, TGFBR2, FOXO1, MEIS1, WT1, MYCN, SS18, HHEX, ETV1, PBX3, RUNX1, MYC, HPGD, RUNX2, IGFBP3	444	152	6750	6.07551
KEGG_PATHWAY	cfa05210	Colorectal cancer	0.00585915	CCND1, BCL2, JUN, TGFBR2, LEF1, SMAD2, AXIN2, MYC, PIK3R1, TGFB2, CTNNB1	444	61	6750	7.3892
KEGG_PATHWAY	cfa04022	cGMP-PKG signaling pathway	0.00679495	KCNMA1, GNA13, MEF2A, IRS2, ADCY1, GNAI1, ADCY8, SLC25A6, CREB1, EDNRA, KCNU1, PDE2A, PLN, PDE5A, ADRA2A, PPP1R12A, ADRA1B, NOS3, NFATC4, NFATC2	444	157	6750	8.52156
KEGG_PATHWAY	cfa04024	cAMP signaling pathway	0.00760225	ADCY1, GNAI1, ADCY8, CREB1, NPY1R, SOX9, GLI3, FSHR, EDNRA, SSTR2, GRIN2B, GRIA1, JUN, PLN, PPP1R12A, RAP1A, RAPGEF4, SUCNR1, PTCH1, HCN4, PIK3R1, HTR1E, SLC9A1	444	193	6750	9.48814
KEGG_PATHWAY	cfa05206	MicroRNAs in cancer	0.00917797	IRS2, MMP9, PIM1, ZEB2, ZEB1, TIMP3, TGFB2, SPRY2, CCNE1, CCND1, WNT3, GLS, BCL2, PDGFRA, MARCKS, ZFPM2, THBS1, MYC	444	139	6750	11.3476
KEGG_PATHWAY	cfa05161	Hepatitis B	0.0112624	EGR3, EGR2, MMP9, CREB1, FASLG, FADD, TLR4, TGFB2, IFNAR1, CCNE1, CCND1, MAP3K1, JUN, BCL2, NFATC4, NFATC2, MYC, PIK3R1	444	142	6750	13.7533
KEGG_PATHWAY	cfa04916	Melanogenesis	0.0122191	WNT5A, FZD8, ADCY1, FZD10, WNT3, GNAI1, ADCY8, CREB1, EDN1, FZD1, LEF1, WNT9A, FZD4, CTNNB1	444	99	6750	14.837
KEGG_PATHWAY	cfa04360	Axon guidance	0.0152907	NRP1, GNAI1, LRRC4C, DPYSL2, NTN1, ITGB1, EPHB1, EPHA4, SEMA6A, UNC5A, CXCR4, SEMA3E, SEMA3D, EFNA5, NFATC4, NFATC2	444	124	6750	18.2324
KEGG_PATHWAY	cfa04015	Rap1 signaling pathway	0.0299122	FGFR1, ADCY1, GNAI1, FGF9, ADCY8, CSF1, HGF, FGF21, ITGB1, CTNNB1, PRKD1, GRIN2B, P2RY1, PDGFRA, RAP1A, RAPGEF4, EFNA5, PDGFC, THBS1, RAPGEF1, FGF3, PIK3R1	444	207	6750	32.7473
KEGG_PATHWAY	cfa04514	Cell adhesion molecules (CAMs)	0.0306155	PVR, PTPRC, CLDN9, CLDN4, CADM1, NECTIN3, CLDN10, CDH2, LRRC4C, CDH4, ITGB1, CDH5, NCAM1, NCAM2, CD34, ICOS	444	135	6750	33.3815
KEGG_PATHWAY	cfa04670	Leukocyte transendothelial migration	0.0398475	CLDN9, CLDN4, GNAI1, MMP9, CLDN10, CXCL12, ITGB1, CDH5, CTNNB1, THY1, CXCR4, RAP1A, RAPGEF4, PIK3R1	444	116	6750	41.2096
KEGG_PATHWAY	cfa03018	RNA degradation	0.0518317	PABPC4L, PARN, BTG2, BTG1, DCP2, DCP1B, LSM5, PFKP, LSM3, C1D	444	74	6750	50.1059
KEGG_PATHWAY	cfa05215	Prostate cancer	0.0576523	FGFR1, CCNE1, CCND1, BCL2, CREB1, PDGFRA, FOXO1, LEF1, PDGFC, PIK3R1, CTNNB1	444	87	6750	53.9622
KEGG_PATHWAY	cfa04115	p53 signaling pathway	0.0610211	CCNE1, CDK1, CCND1, GADD45G, CHEK2, PMAIP1, THBS1, IGFBP3, SESN3	444	65	6750	56.0664
KEGG_PATHWAY	cfa04919	Thyroid hormone signaling pathway	0.0659773	THRB, FOXO1, MED13L, RCAN2, CTNNB1, CCND1, MED30, DIO2, PLN, SLC2A1, MYC, PIK3R1, SLC9A1	444	113	6750	59.0011
KEGG_PATHWAY	cfa04340	Hedgehog signaling pathway	0.0684631	PTCH1, GAS1, CSNK1G3, GLI3, SHH	444	24	6750	60.4038
KEGG_PATHWAY	cfa00534	Glycosaminoglycan biosynthesis - heparan sulfate / heparin	0.0684631	HS3ST5, XYLT1, HS3ST2, HS3ST1, GLCE	444	24	6750	60.4038
KEGG_PATHWAY	cfa04950	Maturity onset diabetes of the young	0.0774676	HHEX, ONECUT1, FOXA2, NR5A2, NKX2-2	444	25	6750	65.1223
KEGG_PATHWAY	cfa05142	Chagas disease (American trypanosomiasis)	0.0779365	C1QB, ADCY1, GNAI1, JUN, IFNG, TGFBR2, FASLG, FADD, TLR4, SMAD2, PIK3R1, TGFB2	444	104	6750	65.3532
KEGG_PATHWAY	cfa04060	Cytokine-cytokine receptor interaction	0.0916206	IL1R2, CSF1, CRLF2, TGFBR2, FASLG, EDAR, CXCL12, TGFB2, IFNAR1, CCL25, TNFSF11, IL20RB, CCR4, CXCR4, IFNG, CSF3R, IL13RA1, BMP7, IFNLR1	444	196	6750	71.5006
KEGG_PATHWAY	cfa05218	Melanoma	0.0920448	FGFR1, CCND1, FGF9, PDGFRA, PDGFC, HGF, FGF21, FGF3, PIK3R1	444	71	6750	71.6739
KEGG_PATHWAY	cfa05321	Inflammatory bowel disease (IBD)	0.0962237	MAF, JUN, IFNG, TLR4, SMAD2, TLR5, RORA, TGFB2	444	60	6750	73.3305
KEGG_PATHWAY	cfa00510	N-Glycan biosynthesis	0.0994118	MAN2A1, MGAT5B, FUT8, MAN1A2, MGAT4C, ALG6, MGAT5	444	49	6750	74.5337
