# Supplementary material for: Identification and Comparative Analysis of Long Non-coding RNAs in High- and Low-Fecundity Goat Ovaries During Estrus
Source: Front Genet. 2021 Jun 25;12:648158. doi: 10.3389/fgene.2021.648158 (PMC8267794; doi:10.3389/fgene.2021.648158)
Supplement: Supplementary File 7 — KEGG enrichment analysis of target genes co-located with the DElncRNAs. (XLSX) [file Table_7.XLSX]

## Sheet: Sheet1
PathwayID	Pathway	Level1	Level2	list_number	total_number	Pvalue	FDR	Gene	URL
chx03008	Ribosome biogenesis in eukaryotes - Capra hircus (goat)	Genetic Information Processing	Translation	1	73	0.0337541	0.0675081	ENSCHIG00000023450	http://www.kegg.jp/kegg-bin/show_pathway?map03008/K14564%09%23FFFFFF,red/
chx04740	Olfactory transduction - Capra hircus (goat)	Organismal Systems	Sensory system	1	630	0.261408	0.261408	ENSCHIG00000006779	http://www.kegg.jp/kegg-bin/show_pathway?map04740/K04257%09%23FFFFFF,red/
